# Supplementary material for: Genome-Wide Association Analysis Unravels New Quantitative Trait Loci (QTLs) for Eight Lodging Resistance Constituent Traits in Rice (Oryza sativa L.)
Source: Genes (Basel). 2024 Jan 16;15(1):105. doi: 10.3390/genes15010105 (PMC10815206; doi:10.3390/genes15010105)
Supplement: Supplementary file 1 [file genes-15-00105-s001.zip › Table S1.xlsx]

## Sheet: Sheet1
			Table S1: Rice materials and their membership probabilities corresponding to each subpopulation.
			Code	Accessions	Orgin	Q values
						Q1	Q2	Q3	Pop belonged
			SWD-1	Yazihuang	Jinshan, Shanghai	0.138	0.861	0.001	admix
			SWD-2	Hongmangzaodao	Kunshan, Jiangsu	0.135	0.769	0.096	Sub-Pop 3
			SWD-3	Wanhuangdao	Wuxian, Jiangsu	0.072	0.928	0	Sub-Pop 2
			SWD-4	Guozinuo	Kunshan, Jiangsu	0.047	0.953	0	Sub-Pop 2
			SWD-5	Shuijingbaidao	Wuxian, Jiangsu	0.003	0.997	0	Sub-Pop 2
			SWD-6	Wumangzaodao	Changshu, Jiangsu	0.074	0.925	0.001	Sub-Pop 2
			SWD-7	Sanbailitou	Kunshan, Jiangsu	0.028	0.972	0	Sub-Pop 2
			SWD-8	Cuyingwanyangdao	Wuxi, Jiangsu	0	1	0	Sub-Pop 2
			SWD-9	Yanglingdao	Wuxi, Jiangsu	0.001	0.999	0	Sub-Pop 2
			SWD-10	Wanyedao	Wuxian, Jiangsu	0.009	0.989	0.002	Sub-Pop 2
			SWD-11	Qiaobinghuang	Taicang, Jiangsu	0.001	0.999	0	Sub-Pop 2
			SWD-12	Tiejingqing	Kunshan, Jiangsu	0	1	0	Sub-Pop 2
			SWD-13	Xiaobaiyedao	Wuxi, Jiangsu	0.024	0.974	0.002	Sub-Pop 2
			SWD-14	Baoxintaihuqing	Wujiang, Jiangsu	0.145	0.797	0.059	admix
			SWD-15	Jiangfeng4	Jiangyin, Jiangsu	0.001	0.998	0	Sub-Pop 2
			SWD-16	Sujing4	Suzhou, Jiangsu	0.001	0.999	0.001	Sub-Pop 2
			SWD-17	Aizhongluohanhuang	Changshu, Jiangsu	0	1	0	Sub-Pop 2
			SWD-18	Baodao	Wuxi, Jiangsu	0	1	0	Sub-Pop 2
			SWD-19	Wanmuxiqiu	Taicang, Jiangsu	0	1	0	Sub-Pop 2
			SWD-20	Huangsanshi	Wujiang, Jiangsu	0	1	0	Sub-Pop 2
			SWD-21	Erheidao	Wuxi, Jiangsu	0	1	0	Sub-Pop 2
			SWD-22	Xiaoqingzhong	Wuxian, Jiangsu	0	1	0	Sub-Pop 2
			SWD-23	Zaoguangtou	Wuxi, Jiangsu	0	1	0	Sub-Pop 2
			SWD-24	Xiaoluohanhuang	Changshu, Jiangsu	0	1	0	Sub-Pop 2
			SWD-25	Souzhouqing	Jiangyin, Jiangsu	0	1	0	Sub-Pop 2
			SWD-26	Wanluli	Jiangyin, Jiangsu	0	1	0	Sub-Pop 2
			SWD-27	Wanbaguo	Jiangyin, Jiangsu	0	0.999	0	Sub-Pop 2
			SWD-28	Ebusinuodao	Wuxi, Jiangsu	0.001	0.998	0	Sub-Pop 2
			SWD-29	Laodiegu	Wujiang, Jiangsu	0	1	0	Sub-Pop 2
			SWD-30	Yefenghuang	Wujiang, Jiangsu	0	1	0	Sub-Pop 2
			SWD-31	Chenjiazhong	Kunshan, Jiangsu	0	0.999	0	Sub-Pop 2
			SWD-32	Zaoheitouhong	Wujiang, Jiangsu	0	1	0	Sub-Pop 2
			SWD-33	Luohanhuang	Jiangyin, Jiangsu	0	1	0	Sub-Pop 2
			SWD-34	Longgouzhong	Qingpu, Shanghai	0	1	0	Sub-Pop 2
			SWD-35	Shiluqing	Kunshan, Jiangsu	0	1	0	Sub-Pop 2
			SWD-36	Ligengqing	Yixing, Jiangsu	0	0.999	0	Sub-Pop 2
			SWD-37	Heitouhong	Wujiang, Jiangsu	0	1	0	Sub-Pop 2
			SWD-38	Laolaihong	Wuxian, Jiangsu	0	1	0	Sub-Pop 2
			SWD-39	Erlibie	Wuxian, Jiangsu	0	1	0	Sub-Pop 2
			SWD-40	Jinguhuang	Wujiang, Jiangsu	0	0.999	0	Sub-Pop 2
			SWD-41	Cuganhuangdao	Wujiang, Jiangsu	0	1	0	Sub-Pop 2
			SWD-42	Zaoshirihuangdao	Wuxian, Jiangsu	0	1	0	Sub-Pop 2
			SWD-43	Shengtangqing	Changshu, Jiangsu	0	1	0	Sub-Pop 2
			SWD-44	Xiaomandao	Wujiang, Jiangsu	0	1	0	Sub-Pop 2
			SWD-45	Shengtangdao	Changshu, Jiangsu	0	1	0	Sub-Pop 2
			SWD-46	Wanmandao	Wujiang, Jiangsu	0	1	0	Sub-Pop 2
			SWD-47	Nantouzhong	Kunshan, Jiangsu	0	0.999	0.001	Sub-Pop 2
			SWD-48	Daniaodao	Changshu, Jiangsu	0.088	0.912	0	Sub-Pop 2
			SWD-49	Kongqueqing	Kunshan, Jiangsu	0.295	0.663	0.042	admix
			SWD-50	Kaiqing	Kunshan, Jiangsu	0.312	0.607	0.081	admix
			SWD-51	Manyedao	Kunshan, Jiangsu	0.287	0.641	0.072	admix
			SWD-52	Baikenuo	Wujiang, Jiangsu	0.427	0.427	0.145	admix
			SWD-53	Baimangnuo	Wujiang, Jiangsu	0.306	0.649	0.046	admix
			SWD-54	Xiangzhunuo	Changshu, Jiangsu	0.327	0.66	0.013	admix
			SWD-55	Yaxienuo	Wuxian, Jiangsu	0.352	0.647	0.001	admix
			SWD-56	Xianhui429	Nanjing, Jiangsu	0.408	0.496	0.097	admix
			SWD-57	Zijianxian3	Nanjing, Jiangsu	0.454	0.385	0.161	admix
			SWD-58	Huangsandannuo	Wuxi, Jiangsu	0.372	0.479	0.149	admix
			SWD-59	Jia159	Jiaxing, Zhejiang	0.954	0.046	0	Sub-Pop 1
			SWD-60	Sidao10	Siyang, Jiangsu	0.94	0.06	0	Sub-Pop 1
			SWD-61	Wuqiang	Wujin, Jiangsu	0.904	0.096	0	Sub-Pop 1
			SWD-62	Wuyujing3	Wujin, Jiangsu	0.975	0.025	0	Sub-Pop 1
			SWD-63	Xiushui04	Nanjing, Jiangsu	0.903	0.097	0	Sub-Pop 1
			SWD-64	Zhendao88	Zhenjiang, Jiangsu	0.904	0.096	0	Sub-Pop 1
			SWD-65	Zhendao6	Zhenjiang, Jiangsu	0.993	0.007	0	Sub-Pop 1
			SWD-66	Taijing9	Taibei,Tianwan	0.997	0.002	0	Sub-Pop 1
			SWD-67	Taijing16xuanAC	Taibei,Tianwan	0.999	0.001	0	Sub-Pop 1
			SWD-68	Taijing16xuanzi	Taibei,Tianwan	0.997	0.003	0.001	Sub-Pop 1
			SWD-69	Diantun502xuanzao	Kunming, Yunnan	0.891	0.016	0.093	Sub-Pop 1
			SWD-70	Hongdao35	Nanjing, Jiangsu	0.999	0.001	0	Sub-Pop 1
			SWD-71	Hongdao37	Nanjing, Jiangsu	0.999	0	0	Sub-Pop 1
			SWD-72	Zijianjingnuo	Nanjing, Jiangsu	0.998	0	0.001	Sub-Pop 1
			SWD-73	Nannongjing62401	Nanjing, Jiangsu	0.929	0.007	0.064	Sub-Pop 1
			SWD-74	Tongjing109	Nantong, Jiangsu	0.999	0.001	0.001	Sub-Pop 1
			SWD-75	Yangdao6	Yangzhou, Jiangsu	0.91	0.018	0.072	Sub-Pop 1
			SWD-76	Nignjing1	Nanjing, Jiangsu	0.999	0.001	0	Sub-Pop 1
			SWD-77	Wujing15	Wujin, Jiangsu	1	0	0	Sub-Pop 1
			SWD-78	Wuxiangjing14	Wujin, Jiangsu	1	0	0	Sub-Pop 1
			SWD-79	Xudao3	Xuzhou, Jiangsu	1	0	0	Sub-Pop 1
			SWD-80	Nannongjing003	Nanjing, Jiangsu	1	0	0	Sub-Pop 1
			SWD-81	Nannongjing005	Nanjing, Jiangsu	0.999	0	0	Sub-Pop 1
			SWD-82	5jing20	Nanjing, Jiangsu	1	0	0	Sub-Pop 1
			SWD-83	5jing15	Nanjing, Jiangsu	0.999	0	0	Sub-Pop 1
			SWD-84	molingjing	Nanjing, Jiangsu	1	0	0	Sub-Pop 1
			SWD-85	5jing03	Nanjing, Jiangsu	1	0	0	Sub-Pop 1
			SWD-86	5jing68	Nanjing, Jiangsu	0.999	0.001	0	Sub-Pop 1
			SWD-87	Xudao4	Xuzhou, Jiangsu	0.999	0.001	0	Sub-Pop 1
			SWD-88	Xudao5	Xuzhou, Jiangsu	0.999	0	0	Sub-Pop 1
			SWD-89	Huaidao9	Huaian, Jiangsu	0.999	0.001	0	Sub-Pop 1
			SWD-90	Yandao6	Yancheng, Jiangsu	0.999	0.001	0.001	Sub-Pop 1
			SWD-91	Yangguang200	Lianyungang, Jiangsu	0.997	0	0.003	Sub-Pop 1
			SWD-92	Lianjing2	Lianyungang, Jiangsu	0.998	0.002	0	Sub-Pop 1
			SWD-93	Xiushui79	Jiaxing, Zhejiang	0.754	0.246	0	admix
			SWD-94	Cbao	Hefei, Anhui	0.797	0.183	0.021	admix
			SWD-95	Zhen9424	Zhenjiang, Jiangsu	0.864	0.123	0.013	admix
			SWD-96	Wuyujing7	Wujin, Jiangsu	0.275	0.725	0	admix
			SWD-97	Yanjing8	Yancheng, Jiangsu	0	1	0	admix
			SWD-98	Zhengdao18	Zhenzhou, Henan	0	0.998	0.002	Sub-Pop 2
			SWD-99	Huaidao11	Huaian, Jiangsu	0	1	0	Sub-Pop 2
			SWD-100	Shengdao808	Jiaxiang, Shandong	0	1	0	Sub-Pop 2
			SWD-101	Shengdao14	Jiaxiang, Shandong	0	0.999	0	Sub-Pop 2
			SWD-102	Yujing6	Zhenzhou, Henan	0	1	0	Sub-Pop 2
			SWD-103	Huaidao8	Huaian, Jiangsu	0	1	0	Sub-Pop 2
			SWD-104	Jindao12	Dongli, Tianjin	0	1	0	Sub-Pop 2
			SWD-105	Wandao68	Hefei, Anhui	0	1	0	Sub-Pop 2
			SWD-106	Xudao2	Xuzhou, Jiangsu	0	0.998	0.001	Sub-Pop 2
			SWD-107	Sujing353	Suzhou, Jiangsu	0	0.999	0	Sub-Pop 2
			SWD-108	Xiangjing9407	Nanjing, Jiangsu	0	1	0	Sub-Pop 2
			SWD-109	Zhongjing212	Nanjing, Jiangsu	0	1	0	Sub-Pop 2
			SWD-110	Zhongjing9677	Nanjing, Jiangsu	0	1	0	Sub-Pop 2
			SWD-111	Zhongjing131	Nanjing, Jiangsu	0.001	0.999	0	Sub-Pop 2
			SWD-112	Suwujing	Wujin, Jiangsu	0	1	0	Sub-Pop 2
			SWD-113	Zhognjing438	Nanjing, Jiangsu	0	1	0	Sub-Pop 2
			SWD-114	Yanjing9	Yancheng, Jiangsu	0	1	0	Sub-Pop 2
			SWD-115	Yangfujing4901	Yangzhou, Jiangsu	0	1	0	Sub-Pop 2
			SWD-116	Zijing	Nanjing, Jiangsu	0	0.999	0	Sub-Pop 2
			SWD-117	Zhendao10	Zhenjiang, Jiangsu	0	0.999	0	Sub-Pop 2
			SWD-118	Zhenghan2	Zhengzhou, Henan	0	1	0	Sub-Pop 2
			SWD-119	Zhen6	Zhengzhou, Henan	0	1	0	Sub-Pop 2
			SWD-120	Xishihuang	Wuxian, Jiangsu	0	1	0	Sub-Pop 2
			SWD-121	Daliangdao	Wuxi, Jiangsu	0	1	0	Sub-Pop 2
			SWD-122	Heizuidao	Changshu, Jiangsu	0	1	0	Sub-Pop 2
			SWD-123	Xiaohuangdao	Wuxian, Jiangsu	0	1	0	Sub-Pop 2
			SWD-124	Fenghaungdao	Changshu, Jiangsu	0	1	0	Sub-Pop 2
			SWD-125	Maijieqing	Songjiang, Shanghai	0	1	0	Sub-Pop 2
			SWD-126	Jijingdao	Wujiang, Jiangsu	0	1	0	Sub-Pop 2
			SWD-127	Zhognsuyangzhogndao	Wuxi, Jiangsu	0	1	0	Sub-Pop 2
			SWD-128	Duiguzhong	Wujiang, Jiangsu	0	1	0	Sub-Pop 2
			SWD-129	Shuaishaban	Songjiang, Shanghai	0	1	0	Sub-Pop 2
			SWD-130	Niumaohuang	Taicang, Jiangsu	0	1	0	Sub-Pop 2
			SWD-131	Wanheitouhong	Wujiang, Jiangsu	0	1	0	Sub-Pop 2
			SWD-132	Taihuqing	Kunshan, Jiangsu	0	0.999	0	Sub-Pop 2
			SWD-133	Yilimang	Changshu, Jiangsu	0	1	0	Sub-Pop 2
			SWD-134	Wuqitou	Wujin, Jiangsu	0	1	0	Sub-Pop 2
			SWD-135	Jiaoaiheitouhong	Wujiang, Jiangsu	0	1	0	Sub-Pop 2
			SWD-136	Laowusi	Wujiang, Jiangsu	0	1	0	Sub-Pop 2
			SWD-137	Manliuzhong	Jinshan, Shanghai	0	1	0	Sub-Pop 2
			SWD-138	Tainluohuang	Changshu, Jiangsu	0	1	0	Sub-Pop 2
			SWD-139	Jiucaiqing	Changshu, Jiangsu	0	1	0	Sub-Pop 2
			SWD-140	Aiqidaliuzhong	Jiading, Shanghai	0	1	0	Sub-Pop 2
			SWD-141	Lujingqing	Wujiang, Jiangsu	0	1	0	Sub-Pop 2
			SWD-142	Gaoliangqing	Wujiang, Jiangsu	0	1	0	Sub-Pop 2
			SWD-143	Yishixing	Changshu, Jiangsu	0	1	0	Sub-Pop 2
			SWD-144	Heizhong	Wuxian, Jiangsu	0	0.999	0	Sub-Pop 2
			SWD-145	Louhanbai	Kunshan, Jiangsu	0.001	0.999	0	Sub-Pop 2
			SWD-146	Liyangxiaohongdao	Liyang, Jiangsu	0	1	0	Sub-Pop 2
			SWD-147	Juhuahuang	Wuxi, Jiangsu	0	1	0	Sub-Pop 2
			SWD-148	Changzijingyedao	Wuxian, Jiangsu	0	1	0	Sub-Pop 2
			SWD-149	Gaidaoqing	Wujiang, Jiangsu	0	0.844	0.156	Sub-Pop 2
			SWD-150	Dingzhuangdao	Wuxi, Jiangsu	0	1	0	Sub-Pop 2
			SWD-151	Xuetangzhong	Jiangyin, Jiangsu	0	1	0	Sub-Pop 2
			SWD-152	Guanbaidan	Wujiang, Jiangsu	0	1	0	Sub-Pop 2
			SWD-153	Hongbaodao	Jiaxing, Zhejiang	0	1	0	Sub-Pop 2
			SWD-154	Juzigaung	Wuxi, Jiangsu	0	0.999	0	Sub-Pop 2
			SWD-155	Yebaidao	Taicang, Jiangsu	0	0.89	0.11	Sub-Pop 2
			SWD-156	Diediezhong	Qingpu, Shanghai	0	1	0	Sub-Pop 2
			SWD-157	Puxidadaotou	Wujiang, Jiangsu	0	1	0	Sub-Pop 2
			SWD-158	Yangdao	Wujiang, Jiangsu	0	0.999	0.001	Sub-Pop 2
			SWD-159	Yanhongdao	Wujiang, Jiangsu	0	1	0	Sub-Pop 2
			SWD-160	Jiuxiaozhong	Wujiang, Jiangsu	0	0.999	0	Sub-Pop 2
			SWD-161	Chushuhuang	Wuxian, Jiangsu	0	1	0	Sub-Pop 2
			SWD-162	Qianjindao	Wujiang, Jiangsu	0	1	0	Sub-Pop 2
			SWD-163	Qijiangqing	Kunshan, Jiangsu	0	1	0	Sub-Pop 2
			SWD-164	Baishuqing	Qingpu, Shanghai	0	1	0	Sub-Pop 2
			SWD-165	Feilaifeng	Wuxi, Jiangsu	0	1	0	Sub-Pop 2
			SWD-166	Haonuopie	Kunshan, Jiangsu	0	0.999	0.001	Sub-Pop 2
			SWD-167	Xiganggu	Wujiang, Jiangsu	0	0.999	0	Sub-Pop 2
			SWD-168	Shuangchengnuo	Wujiang, Jiangsu	0	0.998	0.002	Sub-Pop 2
			SWD-169	Qiyunuo10	Wujiang, Jiangsu	0	1	0	Sub-Pop 2
			SWD-170	Wunuo1	Wujiang, Jiangsu	0	0.998	0.002	Sub-Pop 2
			SWD-171	Jianongnuo2	Wujiang, Jiangsu	0	1	0	Sub-Pop 2
			SWD-172	Hongnong5	Wujiang, Jiangsu	0	1	0	Sub-Pop 2
			SWD-173	Nonglinnuo4	Wujiang, Jiangsu	0	1	0	Sub-Pop 2
			SWD-174	Xiangnuodao	Wuxian, Jiangsu	0	0.996	0.004	Sub-Pop 2
			SWD-175	Luchaihong	Wujiang, Jiangsu	0	0.999	0	Sub-Pop 2
			SWD-176	Cungu	Wujiang, Jiangsu	0.004	0.9	0.096	Sub-Pop 2
			SWD-177	Katena	Wujiang, Jiangsu	0	0.952	0.047	Sub-Pop 2
			SWD-178	Guanchanuo	Wujiang, Jiangsu	0	0.884	0.115	Admix
			SWD-179	Kuihuanuo	Wuxian, Jiangsu	0.001	0.999	0	Sub-Pop 2
			SWD-180	Suyunuo	Wuxian, Jiangsu	0.021	0.823	0.156	Admix
			SWD-181	Hongjiaozhan	Wuxian, Jiangsu	0.001	0.819	0.18	Admix
			SWD-182	Haobuka	Wuxian, Jiangsu	0.001	0.829	0.17	Admix
			SWD-183	Chuyanghan32	Wuxian, Jiangsu	0.001	0.857	0.142	Admix
			SWD-184	Libanyi	Wuxian, Jiangsu	0.001	0.997	0.002	Sub-Pop 2
			SWD-185	Kunnong8	Kunshan, Jiangsu	0.001	0.999	0	Sub-Pop 2
			SWD-186	Guihuahuang	Nanjing, Jiangsu	0	1	0	Sub-Pop 2
			SWD-187	Zhoujiazhong	Wujiang, Jiangsu	0	1	0	Sub-Pop 2
			SWD-188	Xiaofenghuang	Wuxian, Jiangsu	0	1	0	Sub-Pop 2
			SWD-189	Xiangjingdao	Wuxian, Jiangsu	0	1	0	Sub-Pop 2
			SWD-190	Huizao	Wujiang, Jiangsu	0	1	0	Sub-Pop 2
			SWD-191	Yingtoudao	Kunshan, Jiangsu	0	1	0	Sub-Pop 2
			SWD-192	Changdaotou	Wujiang, Jiangsu	0	1	0	Sub-Pop 2
			SWD-193	Yangmiaozhong	Wujiang, Jiangsu	0	1	0	Sub-Pop 2
			SWD-194	Maoguangdao	Wuxian, Jiangsu	0	1	0	Sub-Pop 2
			SWD-195	Dazhongdao	Wujiang, Jiangsu	0	1	0	Sub-Pop 2
			SWD-196	Sanxiadao	Wuxi, Jiangsu	0	1	0	Sub-Pop 2
			SWD-197	Xiaoqingmang	Changshu, Jiangsu	0	1	0	Sub-Pop 2
			SWD-198	Hongganlizhihong	Wujiang, Jiangsu	0	0.999	0	Sub-Pop 2
			SWD-199	Wuxidao	Changshu, Jiangsu	0	1	0	Sub-Pop 2
			SWD-200	Wanzhognqiu	Wuxian, Jiangsu	0	1	0	Sub-Pop 2
			SWD-201	Fengjingdao	Wuxian, Jiangsu	0	1	0	Sub-Pop 2
			SWD-202	Liuzhong	Changshu, Jiangsu	0	1	0	Sub-Pop 2
			SWD-203	Cuganlizhihong	Wuxian, Jiangsu	0	0.999	0.001	Sub-Pop 2
			SWD-204	Chiguwandao	Wujiang, Jiangsu	0.003	0.847	0.15	Admix
			SWD-205	Jiaobaiyeqing	Songjiang, Shanghai	0.004	0.969	0.027	Sub-Pop 2
			SWD-206	Chiguhong	Wujiang, Jiangsu	0	1	0	Sub-Pop 2
			SWD-207	Fanluoqing	Kunshan, Jiangsu	0	1	0	Sub-Pop 2
			SWD-208	Zaoyedao	Kunshan, Jiangsu	0	0.998	0.002	Sub-Pop 2
			SWD-209	Baidiegu	Wujiang, Jiangsu	0	1	0	Sub-Pop 2
			SWD-210	Wangjiadao	Wujiang, Jiangsu	0	1	0	Sub-Pop 2
			SWD-211	Jiangyinzhong	Jiangyin, Jiangsu	0	1	0	Sub-Pop 2
			SWD-212	Eyingbaijingdao	Jiading, Shanghai	0	1	0	Sub-Pop 2
			SWD-213	Tiekewanguangtou	Wujin, Jiangsu	0	1	0	Sub-Pop 2
			SWD-214	Tiekedao	Wujin, Jiangsu	0	0.999	0	Sub-Pop 2
			SWD-215	Dadaosuitou	Changshu, Jiangsu	0	1	0	Sub-Pop 2
			SWD-216	Aibaidao	Wujiang, Jiangsu	0	1	0	Sub-Pop 2
			SWD-217	Xiepihuang	Taicang, Jiangsu	0	1	0	Sub-Pop 2
			SWD-218	Xiaobaidao	Wuxian, Jiangsu	0	1	0	Sub-Pop 2
			SWD-219	Baishidao	Taicang, Jiangsu	0	1	0	Sub-Pop 2
			SWD-220	Manbaidao	Wujiang, Jiangsu	0	1	0	Sub-Pop 2
			SWD-221	Guangtouluhuabai	Wuxi, Jiangsu	0	1	0	Sub-Pop 2
			SWD-222	Hongmangjing	Kunshan, Jiangsu	0	1	0	Sub-Pop 2
			SWD-223	Wumangyedao	Changshu, Jiangsu	0.001	0.999	0.001	Sub-Pop 2
			SWD-224	Luhuabai	Wuxian, Jiangsu	0	1	0	Sub-Pop 2
			SWD-225	Haidongqing	Kunshan, Jiangsu	0.001	0.996	0.003	Sub-Pop 2
			SWD-226	Shenlenuo	Kunshan, Jiangsu	0	0.932	0.067	Sub-Pop 2
			SWD-227	Xiangqing	Chongming, Shanghai	0.002	0.883	0.115	Admix
			SWD-228	Jinghui418	Shenyang, Liaoning	0	0.791	0.208	Admix
			SWD-229	Malaihong	Nanjing, Jiangsu	0	0.303	0.696	Admix
			SWD-230	Jingnuo330	Hefei, Anhui	0	0.333	0.667	Admix
			SWD-231	Zaijinjing	Huaian, Jiangsu	0	0.119	0.881	Admix
			SWD-232	Fuyu3	Yuexi, Anhui	0	0.002	0.998	Sub-Pop 3
			SWD-233	Dongnongjing424	Shenyang, Liaoning	0	0.253	0.747	Admix
			SWD-234	Jinggunuo	Wuxi, Jiangsu	0	0.232	0.767	Admix
			SWD-235	Shanhonggu	Wujiang, Jiangsu	0	0.248	0.751	Admix
			SWD-236	Wanshengmaohuang	Wuxi, Jiangsu	0.004	0.239	0.758	Admix
			SWD-237	Wanyangdao	Wuxian, Jiangsu	0.001	0.236	0.763	Admix
			SWD-238	Aidazhong	Wujiang, Jiangsu	0	0.27	0.73	Admix
			SWD-239	Jijiaohong	Wuxian, Jiangsu	0	0.252	0.747	Admix
			SWD-240	Toulaizhong	Wujiang, Jiangsu	0	0.271	0.729	Admix
			SWD-241	Huakenuo	Wujiang, Jiangsu	0.001	0.223	0.776	Admix
			SWD-242	Zaonuodao	Wujiang, Jiangsu	0	0	1	Sub-Pop 3
			SWD-243	Datougui	Changshu, Jiangsu	0	0	1	Sub-Pop 3
			SWD-244	Zaoxiaobaidao	Wuxi, Jiangsu	0	0	1	Sub-Pop 3
			SWD-245	Kangzhounuo	Wujiang, Jiangsu	0	0	1	Sub-Pop 3
			SWD-246	Kuobanzhong	Qingpu, Shanghai	0	0	1	Sub-Pop 3
			SWD-247	Yangzhongdao	Wujiang, Jiangsu	0	0	1	Sub-Pop 3
			SWD-248	Huangkewanguangtou	Wujin, Jiangsu	0	0	1	Sub-Pop 3
			SWD-249	Tiehanyishixing	Wuxi, Jiangsu	0	0	1	Sub-Pop 3
			SWD-250	Aijiaoluganhuang	Changshu, Jiangsu	0	0	0.999	Sub-Pop 3
			SWD-251	Zhonghua3	Haidian, Beijing	0	0	1	Sub-Pop 3
			SWD-252	Buxienuo	kunshan, Jiangsu	0	0	1	Sub-Pop 3
			SWD-253	Wanjingnuo	Hefei, Anhui	0	0	1	Sub-Pop 3
			SWD-254	C418	Shenyang, Liaoning	0	0	1	Sub-Pop 3
			SWD-255	Fuxiang1	Yuexi, Anhui	0	0	1	Sub-Pop 3
			SWD-256	Yuedao1	Vietnam	0	0	1	Sub-Pop 3
			SWD-257	Yuedao3	Vietnam	0	0	1	Sub-Pop 3
			SWD-258	Yuedao4	Vietnam	0	0	1	Sub-Pop 3
			SWD-259	Yuedao5	Vietnam	0	0	1	Sub-Pop 3
			SWD-260	Yuedao6	Vietnam	0	0	1	Sub-Pop 3
			SWD-261	Yuedao7	Vietnam	0	0	1	Sub-Pop 3
			SWD-262	Yuedao8	Vietnam	0	0	1	Sub-Pop 3
			SWD-263	Yuedao9	Vietnam	0	0.001	0.999	Sub-Pop 3
			SWD-264	Yuedao10	Vietnam	0	0	1	Sub-Pop 3
			SWD-265	Yuedao11	Vietnam	0	0	1	Sub-Pop 3
			SWD-266	Yuedao12	Vietnam	0	0	1	Sub-Pop 3
			SWD-267	Yuedao13	Vietnam	0	0	1	Sub-Pop 3
			SWD-268	Yuedao14	Vietnam	0	0	1	Sub-Pop 3
			SWD-269	Yuedao15	Vietnam	0	0	1	Sub-Pop 3
			SWD-270	Yuedao16	Vietnam	0	0	1	Sub-Pop 3
			SWD-271	Yuedao17	Vietnam	0	0	1	Sub-Pop 3
			SWD-272	Yuedao18	Vietnam	0	0	1	Sub-Pop 3
			SWD-273	Yuedao19	Vietnam	0	0	1	Sub-Pop 3
			SWD-274	Yuedao20	Vietnam	0	0	1	Sub-Pop 3
			SWD-275	Yuedao21	Vietnam	0	0	1	Sub-Pop 3
			SWD-276	Yuedao22	Vietnam	0	0	0.999	Sub-Pop 3
			SWD-277	Yuedao23	Vietnam	0	0	1	Sub-Pop 3
			SWD-278	Yuedao24	Vietnam	0	0	1	Sub-Pop 3
			SWD-279	Yuedao25	Vietnam	0	0	1	Sub-Pop 3
			SWD-280	Yuedao26	Vietnam	0	0	1	Sub-Pop 3
			SWD-281	Yuedao27	Vietnam	0	0	1	Sub-Pop 3
			SWD-282	Yuedao28	Vietnam	0	0	1	Sub-Pop 3
			SWD-283	Yuedao29	Vietnam	0	0	1	Sub-Pop 3
			SWD-284	Yuedao30	Vietnam	0	0	1	Sub-Pop 3
			SWD-285	Yuedao31	Vietnam	0	0	1	Sub-Pop 3
			SWD-286	Yuedao32	Vietnam	0	0	1	Sub-Pop 3
			SWD-287	Yuedao33	Vietnam	0	0	1	Sub-Pop 3
			SWD-288	Yuedao34	Vietnam	0	0	1	Sub-Pop 3
			SWD-289	Yuedao35	Vietnam	0	0	1	Sub-Pop 3
			SWD-290	Yuedao36	Vietnam	0	0	1	Sub-Pop 3
			SWD-291	Yuedao37	Vietnam	0	0	1	Sub-Pop 3
			SWD-292	Yuedao38	Vietnam	0	0	1	Sub-Pop 3
			SWD-293	Yuedao39	Vietnam	0	0	1	Sub-Pop 3
			SWD-294	Yuedao40	Vietnam	0	0	1	Sub-Pop 3
			SWD-295	Yuedao41	Vietnam	0	0	1	Sub-Pop 3
			SWD-296	Yuedao42	Vietnam	0	0	1	Sub-Pop 3
			SWD-297	Yuedao43	Vietnam	0	0	1	Sub-Pop 3
			SWD-298	Yuedao44	Vietnam	0	0	1	Sub-Pop 3
			SWD-299	Yuedao45	Vietnam	0	0	1	Sub-Pop 3
			SWD-300	Yuedao46	Vietnam	0	0	1	Sub-Pop 3
			SWD-301	Yuedao47	Vietnam	0	0	1	Sub-Pop 3
			SWD-302	Yuedao48	Vietnam	0	0	1	Sub-Pop 3
			SWD-303	Yuedao49	Vietnam	0	0	1	Sub-Pop 3
			SWD-304	Yuedao50	Vietnam	0	0	1	Sub-Pop 3
			SWD-305	Yuedao51	Vietnam	0	0	1	Sub-Pop 3
			SWD-306	Yuedao52	Vietnam	0	0	1	Sub-Pop 3
			SWD-307	Yuedao53	Vietnam	0	0	1	Sub-Pop 3
			SWD-308	Yuedao54	Vietnam	0.002	0.005	0.993	Sub-Pop 3
			SWD-309	Yuedao55	Vietnam	0	0	0.999	Sub-Pop 3
			SWD-310	Yuedao56	Vietnam	0	0	1	Sub-Pop 3
			SWD-311	Yuedao57	Vietnam	0	0	1	Sub-Pop 3
			SWD-312	Yuedao58	Vietnam	0	0	1	Sub-Pop 3
			SWD-313	Yuedao59	Vietnam	0	0	1	Sub-Pop 3
			SWD-314	Yuedao60	Vietnam	0	0	1	Sub-Pop 3
			SWD-315	Yuedao61	Vietnam	0	0	1	Sub-Pop 3
			SWD-316	Yuedao62	Vietnam	0	0	1	Sub-Pop 3
			SWD-317	Yuedao63	Vietnam	0.015	0.01	0.975	Sub-Pop 3
			SWD-318	Yuedao64	Vietnam	0	0	1	Sub-Pop 3
			SWD-319	Yuedao65	Vietnam	0.004	0.083	0.913	Sub-Pop 3
			SWD-320	Yuedao66	Vietnam	0	0	1	Sub-Pop 3
			SWD-321	Yuedao67	Vietnam	0	0	0.999	Sub-Pop 3
			SWD-322	Yuedao68	Vietnam	0	0	0.999	Sub-Pop 3
			SWD-323	Yuedao69	Vietnam	0	0	1	Sub-Pop 3
			SWD-324	Yuedao70	Vietnam	0	0	1	Sub-Pop 3
			SWD-325	Yuedao71	Vietnam	0	0	1	Sub-Pop 3
			SWD-326	Yuedao72	Vietnam	0	0	1	Sub-Pop 3
			SWD-327	Yuedao73	Vietnam	0	0	1	Sub-Pop 3
			SWD-328	Yuedao74	Vietnam	0	0	1	Sub-Pop 3
			SWD-329	Yuedao75	Vietnam	0	0	1	Sub-Pop 3
			SWD-330	Yuedao76	Vietnam	0	0	1	Sub-Pop 3
			SWD-331	Yuedao77	Vietnam	0	0.099	0.901	Sub-Pop 3
			SWD-332	Yuedao78	Vietnam	0	0	1	Sub-Pop 3
			SWD-333	Yuedao79	Vietnam	0	0	1	Sub-Pop 3
			SWD-334	Yuedao80	Vietnam	0	0	1	Sub-Pop 3
			SWD-335	Yuedao81	Vietnam	0	0	1	Sub-Pop 3
			SWD-336	Yuedao82	Vietnam	0	0	1	Sub-Pop 3
			SWD-337	Yuedao83	Vietnam	0	0.001	0.999	Sub-Pop 3
			SWD-338	Yuedao84	Vietnam	0	0	1	Sub-Pop 3
			SWD-339	Yuedao85	Vietnam	0.01	0.086	0.904	Sub-Pop 3
			SWD-340	Yuedao86	Vietnam	0	0	1	Sub-Pop 3
			SWD-341	Yuedao87	Vietnam	0	0	1	Sub-Pop 3
			SWD-342	Yuedao88	Vietnam	0	0	1	Sub-Pop 3
			SWD-343	Yuedao89	Vietnam	0	0	1	Sub-Pop 3
			SWD-344	Yuedao90	Vietnam	0	0	1	Sub-Pop 3
			SWD-345	Yuedao91	Vietnam	0	0	1	Sub-Pop 3
			SWD-346	Yuedao92	Vietnam	0	0	0.999	Sub-Pop 3
			SWD-347	Yuedao93	Vietnam	0	0	1	Sub-Pop 3
			SWD-348	Yuedao94	Vietnam	0	0	0.999	Sub-Pop 3
			SWD-349	Yuedao95	Vietnam	0	0.08	0.92	Sub-Pop 3
			SWD-350	Yuedao96	Vietnam	0	0	1	Sub-Pop 3
			SWD-351	Yuedao97	Vietnam	0	0	1	Sub-Pop 3
			SWD-352	Yuedao98	Vietnam	0	0	1	Sub-Pop 3
			SWD-353	Yuedao99	Vietnam	0	0	1	Sub-Pop 3
			SWD-354	Yuedao100	Vietnam	0	0	1	Sub-Pop 3
			SWD-355	Yuedao101	Vietnam	0	0	1	Sub-Pop 3
			SWD-356	Yuedao102	Vietnam	0	0	0.999	Sub-Pop 3
			SWD-357	Yuedao103	Vietnam	0	0	1	Sub-Pop 3
			SWD-358	Yuedao104	Vietnam	0	0	1	Sub-Pop 3
			SWD-359	Yuedao105	Vietnam	0	0	1	Sub-Pop 3
			SWD-360	Yuedao106	Vietnam	0	0	0.999	Sub-Pop 3
			SWD-361	Yuedao107	Vietnam	0.001	0.078	0.921	Sub-Pop 3
			SWD-362	Yuedao108	Vietnam	0.002	0.089	0.909	Sub-Pop 3
			SWD-363	Yuedao109	Vietnam	0	0	1	Sub-Pop 3
			SWD-364	Yuedao110	Vietnam	0	0	1	Sub-Pop 3
			SWD-365	Yuedao111	Vietnam	0	0	1	Sub-Pop 3
			SWD-366	Yuedao112	Vietnam	0	0	1	Sub-Pop 3
			SWD-367	Yuedao116	Vietnam	0.42	0.073	0.507	Admix
			SWD-368	Yuedao117	Vietnam	0.473	0.052	0.475	Admix
			SWD-369	Yuedao118	Vietnam	0.525	0.001	0.474	Admix
			SWD-370	Yuedao119	Vietnam	0.51	0.001	0.489	Admix
			SWD-371	Yuedao120	Vietnam	0.563	0.001	0.436	Admix
			SWD-372	Yuedao121	Vietnam	0.596	0.079	0.325	Admix
			SWD-373	Jia45	Jiaxing, Zhejiang	0.552	0.028	0.42	Admix
			SWD-374	Nannongjing3786	Nanjing, Jiangsu	0.59	0.01	0.4	Admix
			SWD-375	24248	Nanjing, Jiangsu	0.999	0	0	Sub-Pop 1
			SWD-376	Nannongjing4016	Nanjing, Jiangsu	0.999	0	0	Sub-Pop 1
			SWD-377	Zijianwujing	Nanjing, Jiangsu	1	0	0	Sub-Pop 1
			SWD-378	Ningjing2	Nanjing, Jiangsu	1	0	0	Sub-Pop 1
			SWD-379	Wuxiang99-8	Wujin, Jiangsu	0.999	0	0.001	Sub-Pop 1
			SWD-380	Wuyujing8	Wujin, Jiangsu	1	0	0	Sub-Pop 1
			SWD-381	Nannongjing002	Nanjing, Jiangsu	0.999	0.001	0	Sub-Pop 1
			SWD-382	Nannongjing004	Nanjing, Jiangsu	0.996	0.003	0.002	Sub-Pop 1
			SWD-383	Huaidao5hao	Huaian, Jiangsu	0.999	0	0	Sub-Pop 1
			SWD-384	Zhongzuo93	Tongzhou, Beijing	0.999	0	0	Sub-Pop 1
			SWD-385	Yandao9	Yancheng, Jiangsu	1	0	0	Sub-Pop 1
			SWD-386	Lianjing4	Lianyungang, Jiangsu	1	0	0	Sub-Pop 1
			SWD-387	Jindao1007	Dongli, Tianjin	1	0	0	Sub-Pop 1
			SWD-388	Huajing5	Huaibei, Jiangsu	1	0	0	Sub-Pop 1
			SWD-389	Huajing6	Huaibei, Jiangsu	0.999	0	0	Sub-Pop 1
			SWD-390	Yangfujing7	Lixiahe, Jiangsu	0.999	0	0	Sub-Pop 1
			SWD-391	Yangfujing8	Lixiahe, Jiangsu	1	0	0	Sub-Pop 1
			SWD-392	Zhendao99	Zhenjiang, Jiangsu	1	0	0	Sub-Pop 1
			SWD-393	Nanjing42	Nanjing, Jiangsu	1	0	0	Sub-Pop 1
			SWD-394	Lianjing9823	Lianyungang, Jiangsu	1	0	0	Sub-Pop 1
			SWD-395	Huifeng1	Yancheng, Jiangsu	1	0	0	Sub-Pop 1
			SWD-396	Huifeng2	Yancheng, Jiangsu	1	0	0	Sub-Pop 1
			SWD-397	Yandao8	Yancheng, Jiangsu	1	0	0	Sub-Pop 1
			SWD-398	Muzhan4	Mudanjiang, Heilongjiang	1	0	0	Sub-Pop 1
			SWD-399	Mudanjiang29	Mudanjiang, Heilongjiang	1	0	0	Sub-Pop 1
			SWD-400	Mudanjiang28	Mudanjiang, Heilongjiang	1	0	0	Sub-Pop 1
			SWD-401	Mudanjiang27	Mudanjiang, Heilongjiang	1	0	0	Sub-Pop 1
			SWD-402	Kenzhan2	Nongken, Heilongjiang	1	0	0	Sub-Pop 1
			SWD-403	Heijing8	Haerbin, Heilongjiang	1	0	0	Sub-Pop 1
			SWD-404	Hejing1	Haerbin, Heilongjiang	1	0	0	Sub-Pop 1
			SWD-405	Beidao4	Haerbin, Heilongjiang	1	0	0	Sub-Pop 1
			SWD-406	Beidao3	Haerbin, Heilongjiang	1	0	0	Sub-Pop 1
			SWD-407	Suijing12	Suihua, Heilongjiang	1	0	0	Sub-Pop 1
			SWD-408	Songjing12	Songhuajiang, Heilongjiang	1	0	0	Sub-Pop 1
			SWD-409	Songjing11	Songhuajiang, Heilongjiang	1	0	0	Sub-Pop 1
			SWD-410	Songjing10	Songhuajiang, Heilongjiang	0.999	0	0	Sub-Pop 1
			SWD-411	Dongnong430	Haerbin, Heilongjiang	0.999	0	0	Sub-Pop 1
			SWD-412	Dongnong424	Haerbin, Heilongjiang	0.998	0.001	0.001	Sub-Pop 1
			SWD-413	Longnuo3	Haerbin, Heilongjiang	1	0	0	Sub-Pop 1
			SWD-414	Longjing28	Haerbin, Heilongjiang	0.997	0.003	0.001	Sub-Pop 1
			SWD-415	Longjing27	Haerbin, Heilongjiang	0.999	0	0	Sub-Pop 1
			SWD-416	Longjing26	Haerbin, Heilongjiang	1	0	0	Sub-Pop 1
			SWD-417	Longjing25	Haerbin, Heilongjiang	1	0	0	Sub-Pop 1
			SWD-418	Longjing24	Haerbin, Heilongjiang	1	0	0	Sub-Pop 1
			SWD-419	Longjing22	Haerbin, Heilongjiang	1	0	0	Sub-Pop 1
			SWD-420	Longjing21	Haerbin, Heilongjiang	1	0	0	Sub-Pop 1
			SWD-421	Longjing20	Haerbin, Heilongjiang	1	0	0	Sub-Pop 1
			SWD-422	Longjing19	Haerbin, Heilongjiang	1	0	0	Sub-Pop 1
			SWD-423	Longjing18	Haerbin, Heilongjiang	1	0	0	Sub-Pop 1
			SWD-424	Longjing17	Haerbin, Heilongjiang	0.85	0.148	0.002	Admix
			SWD-425	Longjing16	Haerbin, Heilongjiang	1	0	0	Sub-Pop 1
			SWD-426	Longjing15	Haerbin, Heilongjiang	1	0	0	Sub-Pop 1
			SWD-427	Zhonglongdao1	Haerbin, Heilongjiang	1	0	0	Sub-Pop 1
			SWD-428	Zongdao8	Haerbin, Heilongjiang	0.999	0.001	0	Sub-Pop 1
			SWD-429	Longdao6	Haerbin, Heilongjiang	1	0	0	Sub-Pop 1
			SWD-430	Longdao5	Haerbin, Heilongjiang	1	0	0	Sub-Pop 1
			SWD-431	Longdao4	Haerbin, Heilongjiang	0.999	0.001	0	Sub-Pop 1
			SWD-432	Kendao19	Haerbin, Heilongjiang	0.999	0	0	Sub-Pop 1
			SWD-433	Kendao18	Haerbin, Heilongjiang	0.999	0	0	Sub-Pop 1
			SWD-434	Kendao12	Haerbin, Heilongjiang	0.999	0	0	Sub-Pop 1
			SWD-435	Kendao13	Haerbin, Heilongjiang	0.834	0.144	0.022	Admix
			SWD-436	Kendao20	Haerbin, Heilongjiang	0.999	0	0	Sub-Pop 1
			SWD-437	Longdun106	Haerbin, Heilongjiang	0.999	0	0	Sub-Pop 1
			SWD-438	Longdun105	Haerbin, Heilongjiang	0.999	0	0	Sub-Pop 1
			SWD-439	Sanjiang2	Haerbin, Heilongjiang	0.999	0	0	Sub-Pop 1
			SWD-440	Nongxiang21	Changsha, Hunan	0.999	0	0	Sub-Pop 1
			SWD-441	Nongxiang25	Changsha, Hunan	0.992	0.002	0.007	Sub-Pop 1
			SWD-442	Nongxiang26	Changsha, Hunan	0.954	0	0.046	Sub-Pop 1
			SWD-443	Yuzhenxiang	Changsha, Hunan	0.997	0.001	0.002	Sub-Pop 1
			SWD-444	Xiangwanxian17	Changsha, Hunan	0.974	0	0.026	Sub-Pop 1
			SWD-445	Huanghuazhan	Changsha, Hunan	0.994	0.001	0.006	Sub-Pop 1
			SWD-446	Fengyouwan8	Changsha, Hunan	0.945	0	0.055	Sub-Pop 1
			SWD-447	Ribenqing	Haerbin, Heilongjiang	0.999	0	0	Sub-Pop 1
			SWD-448	Tijin	Haerbin, Heilongjiang	1	0	0	Sub-Pop 1
			SWD-449	M1004	Haerbin, Heilongjiang	1	0	0	Sub-Pop 1
			SWD-450	Zhongguo91	Haerbin, Heilongjiang	1	0	0	Sub-Pop 1
			SWD-451	Qiutainxiaoding	Haerbin, Heilongjiang	1	0	0	Sub-Pop 1
			SWD-452	Cai	Haerbin, Heilongjiang	1	0	0	Sub-Pop 1
			SWD-453	Qiuguang	Haerbin, Heilongjiang	1	0	0	Sub-Pop 1
			SWD-454	Kangbingyueguang	Haerbin, Heilongjiang	1	0	0	Sub-Pop 1
			SWD-455	Youzhiyueguang	Haerbin, Heilongjiang	1	0	0	Sub-Pop 1
			SWD-456	Kasala	Haerbin, Heilongjiang	1	0	0	Sub-Pop 1
			SWD-457	Xiangchuanwuxinbaimi	Haerbin, Heilongjiang	0.988	0	0.012	Sub-Pop 1
			SWD-458	Dongzheng1640	Hongze, Jiangsu	1	0	0	Sub-Pop 1
			SWD-459	Dongzhengwuyujing21	Hongze, Jiangsu	1	0	0	Sub-Pop 1
			SWD-460	Heimixiandao	Nanjing, Jiangsu	1	0	0	Sub-Pop 1
			SWD-461	Heimijingdao	Nanjing, Jiangsu	1	0	0	Sub-Pop 1
			SWD-462	Zidao	Nanjing, Jiangsu	1	0	0	Sub-Pop 1
			SWD-463	9311	Yangzhou, Jiangsu	1	0	0	Sub-Pop 1
			SWD-464	Zacaodao	Nanjing, Jiangsu	1	0	0	Sub-Pop 1
			SWD-465	Youmang429	Nanjing, Jiangsu	1	0	0	Sub-Pop 1
			SWD-466	Wanqu429	Nanjing, Jiangsu	1	0	0	Sub-Pop 1
			SWD-467	Zhili429	Nanjing, Jiangsu	1	0	0	Sub-Pop 1
			SWD-468	Si4029	Sihong, Jiangsu	1	0	0	Sub-Pop 1
			SWD-469	Si4033	Sihong, Jiangsu	1	0	0	Sub-Pop 1
			SWD-470	Si4039	Sihong, Jiangsu	1	0	0	Sub-Pop 1
			SWD-471	Si4040	Sihong, Jiangsu	1	0	0	Sub-Pop 1
			SWD-472	Si4041	Sihong, Jiangsu	1	0	0	Sub-Pop 1
			SWD-473	Si4049	Sihong, Jiangsu	1	0	0	Sub-Pop 1
			SWD-474	Si4079	Sihong, Jiangsu	1	0	0	Sub-Pop 1
			SWD-475	Si4081	Sihong, Jiangsu	1	0	0	Sub-Pop 1
			SWD-476	Si4082	Sihong, Jiangsu	1	0	0	Sub-Pop 1
			SWD-477	Si4139	Sihong, Jiangsu	1	0	0	Sub-Pop 1
			SWD-478	Si4152	Sihong, Jiangsu	1	0	0	Sub-Pop 1
			SWD-479	Si4161	Sihong, Jiangsu	1	0	0	Sub-Pop 1
			SWD-480	Si4229	Sihong, Jiangsu	1	0	0	Sub-Pop 1
			SWD-481	Si4230	Sihong, Jiangsu	1	0	0	Sub-Pop 1
			SWD-482	Si4251	Sihong, Jiangsu	1	0	0	Sub-Pop 1
			SWD-483	Si4252	Sihong, Jiangsu	1	0	0	Sub-Pop 1
			SWD-484	Si4259	Sihong, Jiangsu	1	0	0	Sub-Pop 1
			SWD-485	Si4263	Sihong, Jiangsu	1	0	0	Sub-Pop 1
			SWD-486	Si4280	Sihong, Jiangsu	1	0	0	Sub-Pop 1
			SWD-487	Si4330	Sihong, Jiangsu	1	0	0	Sub-Pop 1
			SWD-488	Si4360	Sihong, Jiangsu	1	0	0	Sub-Pop 1
			SWD-489	Si4364	Sihong, Jiangsu	0.998	0.001	0.001	Sub-Pop 1
			SWD-490	Digudao	Sihong, Jiangsu	0.998	0.001	0	Sub-Pop 1
			SWD-491	Si4385	Sihong, Jiangsu	0.999	0.001	0	Sub-Pop 1
			SWD-492	Si4386	Sihong, Jiangsu	0.998	0	0.001	Sub-Pop 1
			SWD-493	Sihao4141	Sihong, Jiangsu	1	0	0	Sub-Pop 1
			SWD-494	Ningjinghui096	Nanjing, Jiangsu	1	0	0	Sub-Pop 1
			SWD-495	Ningjinghui117	Nanjing, Jiangsu	1	0	0	Sub-Pop 1
			SWD-496	Ningjinghui145	Nanjing, Jiangsu	1	0	0	Sub-Pop 1
			SWD-497	Ningjinghui166	Nanjing, Jiangsu	1	0	0	Sub-Pop 1
			SWD-498	Ningjinghui208	Nanjing, Jiangsu	0.997	0.001	0.003	Sub-Pop 1
			SWD-499	Ningjinghui210	Nanjing, Jiangsu	0.999	0	0.001	Sub-Pop 1
			SWD-500	Ningjinghui237	Nanjing, Jiangsu	0.999	0	0.001	Sub-Pop 1
			SWD-501	Ningjinghui246	Nanjing, Jiangsu	0.999	0	0	Sub-Pop 1
			SWD-502	Ningjinghui260	Nanjing, Jiangsu	0.999	0	0.001	Sub-Pop 1
			SWD-503	Ningjinghui285	Nanjing, Jiangsu	1	0	0	Sub-Pop 1
			SWD-504	Ningjinghui286	Nanjing, Jiangsu	1	0	0	Sub-Pop 1
			SWD-505	Ningjinghui290	Nanjing, Jiangsu	1	0	0	Sub-Pop 1
			SWD-506	Ningjinghui292	Nanjing, Jiangsu	0.999	0	0.001	Sub-Pop 1
			SWD-507	Ningjinghui293	Nanjing, Jiangsu	1	0	0	Sub-Pop 1
			SWD-508	Ningjinghui296	Nanjing, Jiangsu	1	0	0	Sub-Pop 1
			SWD-509	Ningjinghui298	Nanjing, Jiangsu	1	0	0	Sub-Pop 1
			SWD-510	Ningjinghui338	Nanjing, Jiangsu	1	0	0	Sub-Pop 1
			SWD-511	Hongyin1009	Nanjing, Jiangsu	1	0	0	Sub-Pop 1
			SWD-512	Hongyin1010	Nanjing, Jiangsu	1	0	0	Sub-Pop 1
			SWD-513	Hongyin1011	Nanjing, Jiangsu	1	0	0	Sub-Pop 1
			SWD-514	Hongyin1012	Nanjing, Jiangsu	1	0	0	Sub-Pop 1
			SWD-515	Cai	Haerbin, Heilongjiang	1	0	0	Sub-Pop 1
			SWD-516	Nannongjing1R	Nanjing, Jiangsu	1	0	0	Sub-Pop 1
			SWD-517	Nannongjing2R	Nanjing, Jiangsu	1	0	0	Sub-Pop 1
			SWD-518	Nannongjing3R	Nanjing, Jiangsu	1	0	0	Sub-Pop 1
