# Supplementary material for: Genome-Wide Association Analysis Unravels New Quantitative Trait Loci (QTLs) for Eight Lodging Resistance Constituent Traits in Rice (Oryza sativa L.)
Source: Genes (Basel). 2024 Jan 16;15(1):105. doi: 10.3390/genes15010105 (PMC10815206; doi:10.3390/genes15010105)
Supplement: Supplementary file 1 [file genes-15-00105-s001.zip › Table S2.xlsx]

## Sheet: Sheet1
	Table S2 Summary statistics for the 262 SSR markers used in this study
	Marker	chr.	Position (cM)	Allele No	Gene Diversity	PIC
1	RM84	1	18.8	7	0.498993	0.449067
2	RM283	1	25.4	8	0.852242	0.834004
3	RM3453	1	25.4	13	0.869005	0.85662
4	RM1	1	29.7	10	0.784235	0.758927
5	RM259	1	38.8	22	0.864118	0.852571
6	RM583	1	43.2	6	0.698998	0.644383
7	RM490	1	51	5	0.337556	0.313782
8	RM8095	1	60.6	9	0.834225	0.812978
9	RM140	1	65.4	8	0.413399	0.395721
10	RM562	1	78.4	21	0.920491	0.914864
11	RM9	1	92.4	16	0.833798	0.816609
12	RM129	1	93	6	0.435951	0.418254
13	RM5	1	98.5	10	0.828204	0.805608
14	RM1231	1	123.2	17	0.905508	0.898178
15	RM128	1	126.5	15	0.82772	0.811433
16	RM297	1	132	11	0.785593	0.758574
17	RM246	1	134.6	16	0.880392	0.868548
18	RM212	1	135.8	5	0.460752	0.431931
19	RM5389	1	142.4	13	0.836179	0.816931
20	RM486	1	153.5	10	0.719112	0.678826
21	RM265	1	155.9	8	0.691805	0.655908
22	RM3482	1	157.6	14	0.849177	0.836419
23	RM6831	1	181.8	8	0.740712	0.701934
24	RM14	1	194	14	0.861387	0.848789
25	RM1-003	1	19.9	11	0.812646	0.790208
26	RM5340	2	36.3	16	0.867956	0.85473
27	RM7288	2	42.4	21	0.908646	0.901782
28	RM5356	2	43.3	10	0.843263	0.823732
29	RM1358	2	48.1	10	0.847392	0.828842
30	RM1313	2	51.1	10	0.809893	0.783628
31	RM324	2	51.1	6	0.430033	0.391484
32	RM327	2	51.9	11	0.856977	0.84108
33	RM301	2	53.5	8	0.780072	0.748604
34	RM300	2	54.6	15	0.888094	0.877836
35	RM262	2	70.2	9	0.781541	0.752992
36	RM5427	2	84.6	12	0.743499	0.70851
37	RM3688	2	88.2	8	0.831885	0.812042
38	RM183	2	93.5	15	0.873095	0.860239
39	RM5804	2	98.2	9	0.805737	0.779142
40	RM106	2	101.5	18	0.904916	0.89739
41	RM6361	2	102.9	8	0.758744	0.722566
42	RM573	2	118.1	15	0.825371	0.807507
43	RM450	2	122.8	7	0.790878	0.764329
44	RM7598	2	126.4	7	0.596405	0.57173
45	RM263	2	127.5	14	0.866113	0.85294
46	RM112	2	137.5	9	0.698355	0.671596
47	RM525	2	143.7	19	0.871257	0.861052
48	RM213	2	150.5	11	0.836703	0.817347
49	RM208	2	154.1	7	0.669234	0.617575
50	RM3850	2	156.3	14	0.849742	0.835124
51	RM498	2	156.3	13	0.820734	0.798188
52	RM48	2	191.2	10	0.525404	0.509504
53	RM266	2	192.2	11	0.763724	0.737305
54	RM535	2	195.7	17	0.865454	0.853199
55	RM132	3	3.9	6	0.357827	0.334871
56	RM1332	3	11.5	4	0.694628	0.633226
57	RM5849	3	18.4	15	0.826158	0.805404
58	RM489	3	20.4	14	0.895078	0.885605
59	RM545	3	24.7	5	0.666455	0.610377
60	RM5480	3	25.9	12	0.704628	0.677619
61	RM3467	3	28.2	14	0.893334	0.883841
62	RM3766	3	34.8	11	0.739807	0.707862
63	RM7	3	36.9	7	0.7308	0.688272
64	RM5639	3	39.8	7	0.71417	0.667132
65	RM7197	3	44.4	11	0.815702	0.791661
66	RM7345	3	48.8	7	0.692886	0.652911
67	RM282	3	55.8	11	0.830836	0.809829
68	RM338	3	61.9	7	0.719666	0.675311
69	RM218	3	67.8	9	0.74912	0.720911
70	RM232	3	76.7	12	0.854284	0.838612
71	RM7403	3	82.3	3	0.172242	0.162476
72	RM6266	3	94.9	6	0.683745	0.636745
73	RM7097	3	115.6	8	0.792131	0.761791
74	RM135	3	120.4	9	0.783258	0.752503
75	RM168	3	122.8	12	0.639785	0.608719
76	RM186	3	127.4	7	0.764788	0.724582
77	RM16	3	131.5	7	0.343496	0.311678
78	RM5475	3	137.9	21	0.916653	0.910667
79	RM416	3	140.1	9	0.761783	0.73005
80	RM6712	3	158.2	12	0.800106	0.776816
81	RM448	3	191.6	13	0.878181	0.866237
82	RM148	3	249.3	8	0.721674	0.675059
83	RM307	4	0	13	0.853742	0.837225
84	RM335	4	5.4	16	0.830721	0.810861
85	RM518	4	7.9	10	0.806714	0.780233
86	RM3471	4	16.7	20	0.873289	0.863856
87	RM4835	4	18.3	9	0.518017	0.431601
88	RM5687	4	25.4	9	0.750856	0.71587
89	RM6314	4	41.5	16	0.858078	0.844112
90	RM471	4	53.8	10	0.765289	0.741928
91	RM5951	4	56.1	5	0.693173	0.636314
92	RM142	4	60.2	16	0.887653	0.877728
93	RM6997	4	62.1	12	0.762526	0.734529
94	RM7563	4	68.3	8	0.839195	0.819873
95	RM6114	4	72	12	0.836271	0.819792
96	RM6589	4	85.2	8	0.849235	0.830754
97	RM317	4	96	6	0.710678	0.660706
98	RM6089	4	97.7	12	0.830528	0.809644
99	RM3513	4	99.6	8	0.595424	0.554456
100	RM3836	4	108.2	11	0.833173	0.813633
101	RM280	4	128.9	4	0.382337	0.335465
102	RM559	4	129.6	6	0.738347	0.700906
103	RM349	4	146.8	9	0.748734	0.716835
104	RM348	4	160.8	5	0.567916	0.507854
105	RM1182	5	3	12	0.859345	0.843345
106	RM153	5	3	13	0.832326	0.814827
107	RM122	5	3	6	0.217663	0.204947
108	RM159	5	5.4	14	0.887966	0.87744
109	RM267	5	25	12	0.872472	0.861516
110	RM437	5	31.5	2	0.229152	0.202897
111	RM3193	5	36.4	6	0.710711	0.676781
112	RM574	5	41	7	0.764473	0.738618
113	RM249	5	50.2	7	0.713154	0.666139
114	RM6082	5	53.5	15	0.863604	0.851408
115	RM598	5	62.7	6	0.56831	0.501025
116	RM473B	5	78.7	10	0.853112	0.836627
117	RM164	5	91.4	7	0.695253	0.65713
118	RM188	5	95.3	12	0.809705	0.789467
119	RM161	5	96.9	19	0.909185	0.902013
120	RM305	5	96.9	7	0.577439	0.521163
121	RM3170	5	115.4	15	0.885618	0.874853
122	RM480	5	130.6	19	0.876895	0.866032
123	RM5818	5	144.9	11	0.811995	0.789581
124	RM8109	6	1.7	10	0.750704	0.719051
125	RM508	6	2.3	13	0.850196	0.833813
126	RM510	6	11.5	12	0.84741	0.833003
127	RM225	6	26.2	12	0.752943	0.718073
128	RM405	6	28.6	6	0.712432	0.662609
129	RM2126	6	32.7	12	0.697949	0.660556
130	RM50	6	32.7	7	0.677479	0.645429
131	RM276	6	33.5	13	0.862637	0.847874
132	RM314	6	33.6	9	0.776155	0.742703
133	RM136	6	53	20	0.885191	0.875451
134	RM3330	6	61.6	14	0.887054	0.877004
135	RM3187	6	73.2	5	0.678638	0.619132
136	RM7579	6	84.5	6	0.748432	0.702094
137	RM8239	6	91.9	5	0.740603	0.695782
138	RM454	6	99.3	4	0.555848	0.491244
139	RM7309	6	100.3	15	0.855825	0.841486
140	RM528	6	100.8	11	0.766572	0.73362
141	RM3138	6	110.6	12	0.849918	0.832778
142	RM162	6	114.9	21	0.912156	0.905889
143	RM6811	6	115.6	16	0.900694	0.892383
144	RM345	6	123.9	7	0.630506	0.57169
145	RM5753	6	124.4	20	0.874787	0.866029
146	RM295	7	0	13	0.714174	0.682998
147	RM125	7	24.8	4	0.558175	0.459866
148	RM180	7	30.1	8	0.657946	0.624101
149	RM542	7	34.7	7	0.797878	0.768551
150	RM8263	7	35.7	8	0.661559	0.605332
151	RM418	7	42.1	9	0.707572	0.661399
152	RM346	7	47	9	0.781695	0.752226
153	RM2530	7	53.4	15	0.867382	0.854394
154	RM336	7	61	13	0.837704	0.821223
155	RM5380	7	67	10	0.761334	0.72528
156	RM6011	7	73.2	13	0.893078	0.88349
157	RM505	7	78.6	9	0.838666	0.818842
158	RM3589	7	89.8	13	0.808537	0.785298
159	RM11	7	93.8	8	0.767377	0.733578
160	RM234	7	93.9	14	0.80591	0.7865
161	RM134	7	99.6	10	0.842958	0.824387
162	RM1306	7	116.1	13	0.824997	0.810609
163	RM82	7	128.9	4	0.27194	0.257234
164	RM506	8	0	13	0.792914	0.772095
165	RM1019	8	0.5	18	0.875144	0.863386
166	RM152	8	9.4	12	0.800852	0.776334
167	RM1235	8	12.8	5	0.582508	0.508849
168	RM6863	8	16.4	12	0.789037	0.759622
169	RM4085	8	35.7	12	0.838388	0.822286
170	RM544	8	38.5	15	0.912508	0.905865
171	RM8243	8	50.8	11	0.879854	0.867631
172	RM25	8	52.2	12	0.787248	0.759686
173	RM331	8	59	10	0.801681	0.774009
174	RM72	8	60.9	14	0.803382	0.785394
175	RM6215	8	66.8	11	0.779898	0.755409
176	RM7556	8	86.7	12	0.855017	0.837927
177	RM6976	8	92.2	18	0.90506	0.897767
178	RM80	8	103.7	12	0.652615	0.633798
179	RM502	8	109.3	14	0.859808	0.844351
180	RM3754	8	112.6	7	0.814552	0.789742
181	RM6948	8	114.4	7	0.752522	0.718736
182	RM433	8	116	7	0.374737	0.358971
183	RM281	8	128.1	14	0.849597	0.832407
184	RM264	8	138.2	12	0.875399	0.8625
185	RM1328	9	0	14	0.878692	0.866709
186	RM8206	9	3.2	11	0.773713	0.748706
187	RM524	9	42.5	12	0.812264	0.790086
188	RM3912	9	46.3	9	0.843685	0.823587
189	RM566	9	50.7	9	0.748538	0.711268
190	RM434	9	57.7	9	0.835561	0.816318
191	RM3600	9	62.7	12	0.811584	0.789102
192	RM24481	9	63	19	0.897807	0.889855
193	RM3533	9	65.1	14	0.842889	0.824885
194	RM6570	9	68.2	9	0.600232	0.574908
195	RM410	9	79.3	9	0.705398	0.669317
196	RM257	9	79.7	12	0.78524	0.763333
197	RM201	9	81.2	9	0.778308	0.745624
198	RM5384	9	90.7	10	0.863768	0.848536
199	RM1013	9	93.5	8	0.744494	0.707919
200	RM7492	10	0	12	0.861516	0.847098
201	RM7545	10	7.6	25	0.938347	0.934891
202	RM6646	10	13.3	9	0.838391	0.81983
203	RM244	10	15	6	0.431748	0.404055
204	RM216	10	24.8	3	0.592463	0.523477
205	RM311	10	25.2	9	0.791321	0.762823
206	RM184	10	41.6	5	0.760978	0.71987
207	RM1125	10	46.8	14	0.851652	0.836961
208	RM258	10	48.8	8	0.678793	0.612459
209	RM5629	10	53.6	12	0.806201	0.781997
210	RM6100	10	53.9	5	0.320171	0.295668
211	RM1108	10	55.3	5	0.426138	0.402069
212	RM3773	10	58.9	18	0.909099	0.902008
213	RM269	10	69.6	5	0.676178	0.614296
214	RM5352	10	71.4	5	0.53193	0.430229
215	RM304	10	73	7	0.18108	0.177713
216	RM171	10	73	6	0.613952	0.547525
217	RM6160	10	81	8	0.653144	0.610831
218	RM590	10	83.3	10	0.822937	0.799925
219	RM333	10	110.4	7	0.435205	0.418393
220	RM286	11	0.1	8	0.748047	0.720318
221	RM6327	11	1.7	19	0.897791	0.889262
222	RM1240	11	6.5	16	0.868503	0.855353
223	RM7557	11	9.2	5	0.617541	0.561903
224	RM1812	11	10.3	10	0.648397	0.600236
225	RM6544	11	19.8	5	0.558744	0.516916
226	RM3133	11	32.7	5	0.698753	0.64481
227	RM167	11	37.5	4	0.667821	0.596179
228	RM3701	11	45.3	11	0.729962	0.689727
229	RM7391	11	54.3	10	0.833874	0.81568
230	RM7303	11	64.2	4	0.067643	0.066857
231	RM287	11	68.6	8	0.778629	0.74705
232	RM457	11	78.8	8	0.650396	0.607948
233	RM5349	11	79.1	6	0.71565	0.673917
234	RM209	11	84.7	6	0.468574	0.422737
235	RM21	11	85.7	11	0.762131	0.726204
236	RM7170	11	101.9	13	0.888531	0.878163
237	RM206	11	102.9	14	0.858401	0.843285
238	RM7163	11	112.4	2	0.0678565	0.0655543
239	RM6293	11	117.3	6	0.679985	0.615827
240	RM224	11	120.1	14	0.89357	0.883801
241	RM20	12	3.2	13	0.820957	0.79738
242	RM19	12	20.9	15	0.857502	0.841498
243	RM247	12	26.7	11	0.833108	0.812655
244	RM6296	12	26.7	5	0.642224	0.599409
245	RM7619	12	38.1	4	0.513668	0.414204
246	RM512	12	39.4	5	0.396282	0.339471
247	RM5746	12	39.4	16	0.847001	0.832679
248	RM277	12	48.2	3	0.411768	0.33179
249	RM1337	12	51.5	9	0.731018	0.690476
250	RM511	12	59.8	11	0.834769	0.815563
251	RM1246	12	65.3	11	0.732115	0.705238
252	RM7120	11	66.6	5	0.56511	0.507079
253	RM7102	12	71.8	10	0.784791	0.761875
254	RM309	12	73	10	0.796249	0.770756
255	RM6869	12	75.8	15	0.847042	0.833237
256	RM463	12	75.5	7	0.419427	0.397952
257	RM3331	12	89.5	9	0.720895	0.671885
258	RM270	12	91.3	9	0.744588	0.709887
259	RM5479	12	95.4	18	0.767475	0.748249
260	RM17	12	107.4	12	0.815586	0.797375
261	RM12	12	107.4	4	0.512621	0.436771
262	Mean			10.4504	0.739951	0.71193
	SUM			2725
