# Supplementary material for: Genome-Wide Association Analysis Unravels New Quantitative Trait Loci (QTLs) for Eight Lodging Resistance Constituent Traits in Rice (Oryza sativa L.)
Source: Genes (Basel). 2024 Jan 16;15(1):105. doi: 10.3390/genes15010105 (PMC10815206; doi:10.3390/genes15010105)
Supplement: Supplementary file 1 [file genes-15-00105-s001.zip › Table S3.xlsx]

## Sheet: Sheet1
Table S3 Marker-trait association with P-value less than 0.05, proportion of phenotypic
varianc explained (PVE), marker position on chromosome derived from 262 markers and
518 Rice Accessions
Trait	Novel QTLs	Marker	Chr. No	Position(cM)	E1		E2
					P value	PVE (%)	P value	PVE (%)
AT/S	qAT/S1.1**	RM8095	1	60.6	0.0032889	4.55842	0.00340828	4.53996
	qAT/S1.2	RM1-003	1	19.9	0.0149631	5.49527	0.0118166	5.65094
	qAT/S2.1**	RM5356	2	43.3	0.0234816	3.87432	0.0195781	3.99081
	qAT/S2.2	RM208	2	154.1	0.00261893	3.96908	0.00254108	3.98383
	qAT/S2.3	RM5340	2	36.3	0.0234816	3.87432	0.0195781	3.99081
	qAT/S3.1	RM168	3	122.8	0.0402226	4.01007	0.0324353	4.15247
	qAT/S3.2	RM282	3	55.8	0.0207966	5.97538	0.0168396	6.13562
	qAT/S5	RM153	5	3	0.0340905	4.42151	0.0359467	4.38629
	qAT/S6	RM162	6	114.9	0.00308369	8.32349	0.00252427	8.46462
	qAT/S7	RM505	7	78.6	0.0457242	3.21304	0.0406243	3.2917
	qAT/S8**	RM1019	8	0.5	0.00200884	8.31209	0.0019665	8.34852
	qAT/S10.1	RM184	10	41.6	0.00392651	3.79392	0.0029207	3.98536
	qAT/S10**	RM6160	10	81	0.00705011	3.60801	0.00858649	3.71407
	qAT/S11.1**	RM3701	11	45.3	0.0434537	3.6862	0.0442765	3.67426
	qAT/S11.2	RM206	11	102.9	0.0492973	5.99376	0.0496432	5.98478
	qSD1.1	RM562	1	78.4	0.00492651	3.32392	0.0035207	4.94336
SD	qSD1.2	RM48	1	153.5	0.0113949	4.20497	0.0111321	4.19161
	qSD2.1	RM106	2	101.5	0.00275406	7.76878	0.00230596	7.6506
	qSD2.2	RM208	2	154.1	0.0425218	2.52788	0.0444434	2.5516
	qSD3.1**	RM3766	3	34.8	0.00770775	4.75777	0.00734211	4.73007
	qSD3.2**	RM7197	3	44.4	0.00251277	5.39809	0.0027232	5.45389
	qSD5.1	RM161	5	96.9	0.00978928	4.95132	0.0100082	4.96503
	qSD5.2**	RM3170	5	115.4	0.00721591	6.07481	0.00750702	6.10196
	qSD5.3	RM305	5	96.9	0.00875671	4.39337	0.00800205	4.34252
	qSD8.1**	RM7556	8	86.7	0.00278054	5.36427	0.00437545	5.62576
	qSD8.2	RM281	8	128.1	0.00129354	6.84141	0.00131492	6.8521
	qSD12.1	RM19	12	20.9	0.00256873	6.72419	0.00251913	6.71171
	qSD12.2	RM5479	12	95.4	0.00383326	7.86786	0.00409633	7.91344
PH	qPH1	RM212	1	135.8	0.0383981	1.97983	0.0466118	1.88795
	qPH2.1	RM542	2	84.6	3.0135	5.40307	0.0300621	3.00621
	qPH2.2**	RM5356	2	43.3	0.0023776	5.275	0.00517632	5.51763
	qPH2.3	RM208	2	154.1	0.00368732	4.18379	0.00310625	4.31062
	qPH3.1**	RM6266	3	94.9	0.00694644	3.28179	0.00546845	5.46845
	qPH3.2	RM168	3	122.8	0.00122535	6.10689	0.00260469	5.26047
	qPH4.1**	RM3836	4	108.2	0.0136565	2.83198	0.0257949	2.57949
	qPH4.2**	RM7563	4	68.3	0.0290419	3.07992	0.0392807	3.92807
	qPH4.3	RM3836	4	108.2	0.00208582	6.03005	0.00211248	5.51125
	qPH5.3	RM267	5	25	0.00687532	6.10916	0.00676003	5.676
	qPH6.1**	RM6811	6	115.6	0.0117809	5.46453	0.011878	5.43718
	qPH6.2**	RM2126	6	32.7	0.00842957	5.26817	7.01285	4.28492
	qPH6.3**	RM5753	6	124.4	0.00877708	7.49616	0.00893052	6.93052
	qPH7.1	RM336	7	61	0.0422723	4.47233	0.032717	3.2717
	qPH7.2	RM505	7	78.6	0.00457903	4.64027	0.00751154	3.75115
	qPH8**	RM6863	8	16.4	3.0179	4.52138	0.0422433	4.22433
	qPH9.1	RM524	9	42.5	5.0177	4.5419	0.0357328	3.57328
	qPH9.2**	RM5384	9	90.7	0.00795057	4.53596	6.01608	3.60792
	qPH10**	RM6160	10	81	0.00418057	4.08789	0.00373107	5.37311
FirINL	qFirINL1	RM48	1	18.8	0.0321177	7.21177	0.0216646	9.2431
	qFirINL3**	RM7197	3	44.4	0.00184688	5.18469	0.00292397	5.35566
	qFirINL4.1**	RM4835	4	18.3	0.00917768	3.91777	0.0088513	4.85838
	qFirINL4.2	RM6314	4	41.5	0.00352299	6.3523	0.00315622	6.11572
	qFirINL6**	RM508	6	2.3	0.0466857	4.66857	0.0211389	4.70408
	qFirINL8.1**	RM1019	8	0.5	0.0139965	6.39965	0.0129335	6.75558
	qFirINL8.2**	RM7556	8	86.7	0.00930862	5.93086	0.00857296	5.67047
	qFirINL8.2	RM506	8	0	0.018162	1.8162	0.00210561	6.28806
	qFirINL10	RM184	10	41.6	0.00906	3.906	0.094184	2.20788
	qFirINL12	RM270	12	91.3	0.0315493	3.15493	0.00245077	3.85024
SecINL	qSedINl1	RM265	1	155.9	0.0138604	3.4613	0.00255362	4.33783
	qSedINl2	RM263	2	127.5	0.0260516	4.85809	0.0310494	4.73436
	qSedINl4.1**	RM3471	4	16.7	0.027882	6.52401	0.0448625	6.19031
	qSedIN4.2**	RM4835	4	18.3	0.00378973	5.15927	0.00330897	5.8129
	qSedINl6	RM162	6	114.9	0.0270419	6.71654	0.00252427	8.46462
	qSedINl8.1**	RM1019	8	0.5	0.00466778	7.55496	0.00563587	8.34852
	qSedINl8.2**	RM6215	8	66.8	0.0224248	7.35223	0.00826126	8.55312
	qSedINl10	RM184	10	41.6	0.0115464	3.04942	0.0029207	3.98536
	qSedINl11.1**	RM5349	11	79.1	0.0347381	2.35031	0.0404952	2.2721
	qSedINl11.2	RM206	11	102.9	0.0267958	6.62566	0.0496432	5.98478
ThirINL	qThirINL1**	RM8095	1	60.6	0.00572402	4.2684	0.00340828	4.53996
	qThirINL2	RM263	2	127.5	0.00216234	5.43598	0.0310494	4.73436
	qThirINL3.1**	RM6266	3	94.9	0.0289341	2.57587	0.0162559	2.82705
	qThirINL3.2	RM168	3	122.8	0.00108536	6.17603	0.0359467	5.15247
	qThirINL6**	RM6811	6	115.6	0.0184539	5.93026	0.0135672	5.13214
	qThirINL10**	RM6160	10	81	8.02499	3.14131	0.00858649	3.71407
	qThirINL11.1**	RM3701	11	45.3	0.0111516	4.51767	0.0442765	3.67426
	qThirINL11.2**	RM5349	11	79.1	0.0270657	2.47384	0.0404952	2.2721
ForINL	qForINL1.1	RM212	1	135.8	0.00570003	3.57	0.00969722	2.61869
	qForINL1.2	RM3453	1	25.4	0.0177868	1.77868	0.0196551	5.16499
	qForINL2.1**	RM5356	2	43.3	0.00236315	5.23631	0.00143992	5.59554
	qForINL2.2	RM208	2	154.1	0.00424547	3.42455	0.0497305	2.46673
	qForINL3.1**	RM6266	3	94.9	0.00712654	3.71265	0.020032	2.75248
	qForINL3.2	RM186	3	127.4	0.0162791	3.62791	0.00238359	2.9587
	qForINL4.1**	RM7563	4	68.3	0.0225313	2.25313	0.0427421	2.86217
	qForINL4.2	RM280	4	128.9	0.0184981	1.84981	0.0178025	1.97554
	qForINL5	RM267	5	25	0.018559	4.8559	0.031954	4.5768
	qForINL6.1**	RM2126	6	32.7	0.00682655	5.68265	0.00633827	5.49142
	qForINL6.2	RM7579	6	84.5	0.00458896	0.458896	0.00674087	3.15468
	qForINL7.1	RM125	7	24.8	0.0378758	1.78758	0.0399039	1.77591
	qForINL7.2	RM505	7	78.6	0.00486629	4.48663	0.00505876	4.6156
	qForINL8**	RM6863	8	16.4	0.00717842	5.71784	0.0651661	4.62364
	qForINL9	RM524	9	42.5	0.011041	5.1041	0.0125577	4.75387
	qForINL10**	RM6160	10	81	0.00706357	4.70636	0.00406432	4.10299
	qForINL11	RM206	11	102.9	0.00773701	7.7737	0.00747236	6.99823
	qForINL12	RM309	12	73	0.00671981	4.67198	0.0216671	3.92312
FifINL	qFifINL1.1	RM212	1	135.8	0.0311418	2.55581	0.0376324	3.9902
	qFifINL1.2	RM48	1	153.5	0.00422201	4.74695	0.0350257	3.53451
	qFifINL2.1	RM5356	2	43.3	0.00992174	4.46442	0.0978768	4.06793
	qFifINL2.2**	RM106	2	101.5	0.033643	6.03167	0.0208797	6.32156
	qFifINL2.3**	RM542	2	84.6	0.0242652	5.69115	0.0451428	6.62938
	qFifINL3	RM282	3	55.8	0.0456199	4.49226	0.0409661	3.83612
	qFifINL4.1**	RM4835	4	18.3	0.004076	2.54769	0.0443602	2.59856
	qFifINL4.2	RM6314	4	41.5	5.00167	7.74921	0.00500893	6.86621
	qFifINL4.3	RM3836	4	108.2	8.00128	5.96211	0.00885362	4.78439
	qFifINL6.1	RM2126	6	32.7	0.00219314	6.1504	0.0199578	5.66514
	qFifINL6.2**	RM7579	6	84.5	0.0150252	2.76726	0.0213622	2.59347
	qFifINL7	RM505	7	78.6	0.00263675	4.95193	0.0234129	3.63296
	qFifINL8**	RM6215	8	66.8	0.00219919	7.44364	0.0189219	7.00843
**novel qTLs identified in this study
