# Supplementary material for: Genome-Wide Association Analysis Unravels New Quantitative Trait Loci (QTLs) for Eight Lodging Resistance Constituent Traits in Rice (Oryza sativa L.)
Source: Genes (Basel). 2024 Jan 16;15(1):105. doi: 10.3390/genes15010105 (PMC10815206; doi:10.3390/genes15010105)
Supplement: Supplementary file 1 [file genes-15-00105-s001.zip › Table S4.xlsx]

## Sheet: Sheet1
Table S4 phenotypic effect of top two positive elite alleles significantly associated with the 8 traits and their carrier varieties
Trait	Locus-alleles	Phenotypic effect values		Mean	Carrier variety	Locus-alleles	Phenotypic effect values		Mean	Carrier variety
		E1	E2				E1	E2
AT/S	RM8095-120	-0.681172	-0.67334	-0.677256	Xudao2	RM162-220	2.27304	2.22006	2.24655	Baodao
	RM8095-110	-1.86021	-1.86061	-1.86041	Baodao	RM282-145	-1.83836	-1.82674	-1.83255	Hongyin1012
	RM5340-150	0.924226	1.12884	1.02653	Tiejingqing	RM282-150	1.53674	1.92499	1.73086	Xudao2
	RM5340-205	1.31313	1.25583	1.28448	Yangmiaozhong	RM282-125	2.21841	3.20845	2.71343	Tiejingqing
	RM5340-140	4.92623	3.29973	4.11298	Hongyin1012	RM1-003-145	2.0128	2.43	2.2214	Yuedao37
	RM5340-155	-1.00152	-1.91214	-1.45683	Zacaodao	RM1-003-120	0.794543	-0.633909	0.0803169	Tiejingqing
	RM208-175	-0.189943	-0.196841	-0.193392	Baodao	RM184-215	-0.926226	-0.910359	-0.918292	Nannongjing4016
	RM208-185	-0.147763	-0.151289	-0.149526	Wuxidao	RM184-205	0.783756	0.758913	0.771334	Baodao
	RM208-180	1.2996	1.28566	1.29263	Baodao	RM184-210	0.307855	0.291642	0.299749	Yuedao37
	RM208-160	1.66304	1.64492	1.65398	Nannongjing4016	RM3701-185	0.433803	0.416909	0.425356	Tiejingqing
	RM168-170	0.723516	0.673289	0.698402	Xudao2	RM3701-155	0.300684	0.285439	0.293061	Xudao2
	RM168-180	0.711893	0.65877	0.685331	Yuedao37	RM3701-135	-0.282124	-0.30442	-0.293272	Yuedao37
	RM162-305	3.03666	2.99743	3.01704	Tiejingqing
SD	RM106-300	-1.22221	-1.21214	-1.21718	Huaidao5hao	RM7197-155	-0.527271	-0.524773	-0.526022	Huaidao5hao
	RM106-330	-1.15031	-1.14068	-1.1455	Buxienuo	RM305-215	0.317136	0.402911	0.360023	Ningjinghui286
	RM106-210	0.206813	0.203041	0.204927	Zhongzuo93	RM305-210	0.268186	0.126924	0.197555	Xudao2
	RM48-85	-0.9202	-0.919402	-0.919801	Dazhongdao	RM305-205	-0.296857	-0.324915	-0.310886	C418
	RM48-175	-0.222074	-0.223298	-0.222686	Huaidao5hao	RM3170-155	-0.905946	-0.891299	-0.898623	Buxienuo
	RM48-210	0.187219	0.195836	0.191528	Yuedao23	RM3170-165	-0.781019	-0.774705	-0.777862	Zhonghua3
	RM48-195	0.248336	0.252823	0.250579	Heitouhong	RM562-205	0.466667	0.375556	0.421111	Aidazhong
	RM11-130	-0.308805	-0.331913	-0.320359	Xiaoqingzhong	RM562-255	-0.687378	-0.832887	-0.760133	Si4139
	RM11-135	-0.288922	-0.302052	-0.295487	Haonuopie	RM562-270	-0.883207	-0.768431	-0.825819	Qiaobinghuang
	RM11-125	0.272002	0.310219	0.29111	C418	RM19-100	-0.0911141	-0.126906	-0.10901	Shiluqing
	RM161-145	1.68037	1.50859	1.59448	Huaidao11	RM19-165	0.272229	0.233769	0.252999	Buxienuo
	RM161-195	0.936035	0.923303	0.929669	Zijianjingnuo	RM19-220	0.96127	0.932648	0.946959	Yuedao23
	RM161-130	-11.9404	-11.991	-11.9657	Kunnong8	RM7563-120	-1.4615	-1.18417	-1.32284	Baidiegu
PH	RM6811-145	12.539	11.2379	11.8884	Qijiangqing	RM3836-80	-1.14985	-1.20422	-1.17703	Wuxidao
	RM6811-190	7.14609	6.88809	7.01709	Changzijingyedao	RM3836-100	-0.12496	-0.220747	-0.172854	Aibaidao
	RM6811-160	-22.5415	-23.0307	-22.7861	Youmang429	RM3836-160	12.568	12.0866	12.3273	Eyingbaijingdao
	RM6811-155	-10.235	-10.1611	-10.198	Wanheitouhong	RM3836-120	21.6885	21.4039	21.5462	Tiekewanguangtou
	RM212-120	-12.4615	-12.1977	-12.3296	Aibaidao	RM336-155	-6.05559	-5.67267	-5.86413	Yingtoudao
	RM212-135	-11.9554	-11.8111	-11.8832	Wuxidao	RM336-165	-6.12967	-5.95321	-6.04144	Wuxidao
	RM3766-145	-4.38771	-3.22954	-3.80863	Liuzhong	RM6160-195	-7.94002	-6.89611	-7.41806	Xiaoqingmang
	RM3766-155	-3.45029	-2.31515	-2.88272	Hongganlizhihong	RM6160-200	-2.08115	-2.04283	-2.06199	Hongganlizhihong
	RM6266-155	-3.22391	-3.28494	-3.25442	Aibaidao	RM6160-170	3.75663	3.86134	3.80899	Wuxidao
	RM6266-145	-8.02016	-8.28018	-8.15017	Wuxidao	RM1332-115	13.4177	14.3719	13.8948	Qijiangqing
	RM168-95	14.9773	15.1826	15.0799	Youmang429	RM1332-100	2.04319	1.98648	2.01484	Shengtangqing
	RM168-105	15.8624	16.0194	15.9409	Chiguhong	RM1332-120	-14.3488	-13.2718	-13.8103	Yuedao72
	RM7563-135	4.5584	4.30436	4.43138	Zijianjingnuo	RM489-300	9.94216	11.8674	10.9048	Yuedao90
	RM7563-150	6.86675	6.74989	6.80832	Zaoyedao
FirINL	RM48-175	-0.0218819	1.1238	0.55096	C418	RM1019-145	3.29165	7.18928	5.24047	Kendao20
	RM48-201	0.651486	0.397418	0.524452	Hongbaodao	RM1019-135	-1.86058	0.698899	-0.580838	Longdun105
	RM48-195	1.54287	14.1935	7.8682	Kendao20	RM1019-125	-1.80865	0.573154	-0.617748	Xudao2
	RM7197-160	-1.77435	-4.87317	-3.32376	Shenlenuo	RM184-215	-2.42888	-3.68674	-3.05781	Nannongjing1R
	RM7197-170	0.785267	0.381494	0.58338	Nannongjing1R	RM184-205	1.05019	2.41229	1.73124	C418
	RM7197-150	1.53324	0.31181	0.922525	Hongbaodao	RM184-210	0.547645	1.42869	0.988168	Kendao20
	RM7197-145	0.26445	0.31181	0.28813	Nannongjing1R	RM506-120	2.85696	0.114902	1.48593	Hongbaodao
	RM6314-110	-2.63165	-3.56702	-3.09934	Muzhan4	RM506-280	0.0114201	0.917305	0.464363	Nannongjing1R
	RM6314-150	-1.50664	-2.77113	-2.13889	Nannongjing1R	RM506-115	0.968325	1.95542	1.46187	Kendao20
SecINL	RM265-140	1.93869	3.58314	2.76091	Kendao12	RM1019-145	1.67539	2.99399	2.33469	Heitouhong
	RM265-120	0.309834	0.234862	0.272348	Heitouhong	RM6215-160	0.432125	0.688893	0.560509	Zhonghua3
	RM3471-195	-0.193751	-1.11091	-0.652328	Sanxiadao	RM6215-145	-0.6511	-1.03746	-0.844281	Longjing17
	RM3471-180	0.0932582	0.586138	0.339698	Zhonghua3	RM6215-165	0.363744	1.20129	0.782519	Zhonghua3
	RM3471-155	0.810371	1.45756	1.13397	Kendao12	RM6215-150	0.27535	0.982149	0.62875	Heitouhong
	RM3471-140	0.730418	1.32005	1.02523	Laolaihong	RM184-215	0.926226	2.14609	1.53616	Kendao12
	RM4835-155	-0.233134	-0.560284	-0.396709	Katena	RM184-205	0.783756	1.29998	1.04187	Xiaoqingzhong
	RM4835-245	-0.139798	-0.40581	-0.272804	Jinguhuang	RM184-210	0.307855	0.377231	0.342543	Heitouhong
	RM162-300	0.0248828	0.188822	0.106853	Zhonghua3	RM206-150	-0.188986	-0.463726	-0.326356	Erlibie
	RM162-315	0.0879623	0.183014	0.135488	Laolaihong	RM206-195	-0.262748	-0.571697	-0.417223	Yue23
	RM1019-245	0.723962	1.80015	1.26206	Heitouhong	RM206-135	0.0157624	0.121366	0.0685643	Laolaihong
	RM1019-120	-0.883486	-2.12951	-1.5065	Erheidao
ThirINL	RM8095-200	-1.71263	-2.99626	-2.35444	Jianongnuo2	RM6811-160	0.143554	0.358349	0.250951	Cbao
	RM8095-190	-1.84383	-3.3615	-2.60267	Longjing26	RM6811-125	0.342492	0.708553	0.525522	Zaijinjing
	RM263-135	-0.541309	-0.722131	-0.63172	Zaijinjing	RM6160-195	-0.868225	-1.28493	-1.07658	Jianongnuo2
	RM263-185	-0.485322	-0.706925	-0.596123	Cbao	RM6160-200	-0.224239	-0.158246	-0.191243	Longjing26
	RM6266-155	-0.38245	-0.531375	-0.456912	Longjing26	RM6160-160	-0.482312	-0.640155	-0.561233	Zaijinjing
	RM6266-145	-0.977629	-0.918411	-0.94802	Wanjingnuo	RM3701-185	0.433803	1.23145	0.832625	Yue23
	RM168-180	0.711893	2.30211	1.507	Cbao	RM3701-155	-0.300684	-0.96932	-0.635002	Cbao
	RM168-150	0.560702	2.19133	1.37602	Zhonghua3	RM3701-135	-0.282124	0.687531	0.202703	Zhendao88
	RM6811-185	-0.114013	-0.328446	-0.221229	Jianongnuo2	RM5349-110	-0.759129	-1.44683	-1.10298	Longjing26
	RM6811-200	-0.0858606	-0.313453	-0.199657	Longjing26	RM5349-150	-1.4813	-1.9729	-1.7271	Jianongnuo2
ForINL	RM3453-225	-0.225555	-0.266037	-0.245796	Aijiaoluganhuang	RM7579-85	-1.08984	-1.06811	-1.07897	Cbao
	RM3453-190	-0.120101	-0.14112	-0.130611	Yue6	RM7579-80	-0.820138	-0.707115	-0.763627	Yue6
	RM3453-140	1.93872	1.97382	1.95627	Longjing28	RM7579-90	0.574665	0.589817	0.582241	Buxienuo
	RM3453-155	1.62942	1.64772	1.63857	Yue13	RM7579-100	0.921693	0.770662	0.846178	Huizao
	RM212-120	-3.61678	-3.64476	-3.63077	Yue6	RM505-175	-0.634554	-0.500884	-0.567719	Zaijinjing
	RM212-135	-3.49858	-3.53106	-3.51482	Longjing28	RM505-160	-0.511888	-0.44622	-0.479054	Cbao
	RM5356-150	-1.87066	-1.66274	-1.7667	Aijiaoluganhuang	RM505-85	5.30848	5.16364	5.23606	Yue16
	RM5356-145	-2.94792	-2.70763	-2.82777	Zhen6	RM6160-195	-2.07993	-2.03799	-2.05896	Yue6
	RM6266-155	-0.790371	-0.753124	-0.771747	Cbao	RM6160-200	-0.944982	-0.728544	-0.836763	Aijiaoluganhuang
	RM6266-145	-1.91081	-1.96881	-1.93981	Yue6	RM6160-170	0.879519	0.671207	0.775363	Yue2
	RM2126-135	-1.3282	-1.01896	-1.17358	Cbao	RM309-170	-0.685225	-0.706583	-0.695904	Longjing28
	RM2126-130	-0.817664	-0.493415	-0.655539	Longjing28	RM309-165	-0.533504	-0.511697	-0.5226	Aijiaoluganhuang
	RM2126-140	6.07723	5.94579	6.01151	Yue13
FifINL	RM212-135	-3.52902	-3.41896	-3.47399	Wuxidao	RM6314-110	0.796943	1.27807	1.03751	Aibaidao
	RM212-80	-4.4013	-4.11398	-4.25764	Maijieqing	RM7579-95	-0.364233	-0.271125	-0.317679	Wuxidao
	RM5356-140	-1.0145	-0.718741	-0.866623	Maijieqing	RM7579-80	-1.24201	-1.03478	-1.13839	Yangguang200
	RM5356-130	-0.419955	-0.0528953	-0.236425	Cai1	RM7579-90	0.167267	0.175802	0.171534	Wuxidao
	RM106-305	-0.35457	-0.248351	-0.301461	Yangguang200	RM7579-100	0.802879	0.643107	0.722993	Longjing15
	RM106-170	-3.14691	-2.91111	-3.02901	Yue34	RM505-200	-0.030366	-0.506044	-0.268205	Cai1
	RM106-210	1.11292	0.378468	0.745696	Longjing15	RM505-175	0.141934	0.626581	0.384257	Tiehanyishixing
	RM282-135	0.663216	0.608104	0.63566	Chiguhong	RM6215-160	-0.611808	-0.585847	-0.598828	Maijieqing
	RM282-130	1.32279	1.0468	1.18479	Yue30	RM6215-145	-0.905727	-0.900055	-0.902891	Wuxidao
	RM282-125	-0.363503	-0.508852	-0.436177	Maijieqing	RM6215-165	-0.809757	-0.767008	-0.788383	Yangguang200
