# Supplementary material for: Genome-Wide Association Analysis Unravels New Quantitative Trait Loci (QTLs) for Eight Lodging Resistance Constituent Traits in Rice (Oryza sativa L.)
Source: Genes (Basel). 2024 Jan 16;15(1):105. doi: 10.3390/genes15010105 (PMC10815206; doi:10.3390/genes15010105)
Supplement: Supplementary file 1 [file genes-15-00105-s001.zip › Table S5.xlsx]

## Sheet: Sheet1
Table S5 The list for QTLs identified from this study and shared in previous studies [65,66]
Traits	SSR	Chromosome	Start position /bpa	End position /bpa	QTL reported in the previous studies		Reference	Feature Name	Species
	markers
					Start position	End position
					/bpa	/bpa
AT/S	RM265	1	35196573	35196681				GR_tax:013682	indica cultivar-group
	RM208	2	35135783	35136068				GR_tax:013682	indica cultivar-group
	RM168	3	28091534	28091727				GR_tax:013684	Japonica Group
	RM162	6	24035491	24035615	24035491	24035615	21	GR_tax:013681	Japonica Group
	RM505	7	78.6 cM	78.16 cM				GR_tax:013684	Japonica Group
	RM6215	8	19063031	19063220				GR_tax:013684	Japonica Group
	RM184	10	16358895	16359111				GR_tax:013684	Japonica Group
	RM184	10	16358895	16359111				GR_tax:013684	Japonica Group
	RM206	11	22014679	22014851	22014679	22014851	66	GR_tax:013682	indica cultivar-group
SD	RM48	1	190.2 cM	191.2 cM	190.2 cM	191.2 cM	66	GR_tax:013682	indica cultivar-group
	RM106	2	25141096	25141391				GR_tax:013684	Japonica Group
	RM280	4	34989558	34989727				GR_tax:013684	Japonica Group
	RM508	6	441616	441850	441616	441850	21	GR_tax:013684	Japonica Group
	RM345	6	30864845	30,864,999				GR_tax:013682	indica cultivar-group
	RM281	8	27895505	27895639				GR_tax:013682	indica cultivar-group
	RM19	12	20.9 cM	20.9 cM				GR_tax:013682	indica cultivar-group
	RM5479	12	24378969	24379166	24378969	24379166	21	GR_tax:013684	Japonica Group
PH	RM212	1	33053493	33053654	33053493	33053654	65	GR_tax:013682	indica cultivar-group
	RM263	2	25865334	25865568				GR_tax:013682	indica cultivar-group
	RM208	2	35135783	35136068				GR_tax:013684	Japonica Group
	RM542	2	12712017	12712178				GR_tax:013684	Japonica Group
	RM573	2	27940796	27940996				GR_tax:013684	Japonica Group
	RM263	2	25865334	25865568				GR_tax:013682	indica cultivar-group
	RM168	3	28091534	28091727				GR_tax:013684	Japonica Group
	RM3836	4	31626300	31626581				GR_tax:013684	Japonica Group
	RM267	5	2881317	2881455	2881317	2881455	65	GR_tax:013682	indica cultivar-group
	RM598	5	16751137	16751318				GR_tax:013684	Japonica Group
	RM2530	7	7012972	7013135	7012972	7013135	65	GR_tax:013684	Japonica Group
	RM505	7	78.16 cM	78.6 cM				GR_tax:013684	Japonica Group
	RM336	7	21871205	21871356				GR_tax:013684	Japonica Group
	RM524	9	12924219	12,924,416				GR_tax:013684	Japonica Group
FirINL	RM48	1	90.2 cM	191.2 cM	90.2 cM	191.2 cM	18, 65	GR_tax:013682	indica cultivar-group
	RM6314	4	18444943	18445111				GR_tax:013684	Japonica Group
	RM6314	4	18444943	18445111				GR_tax:013684	Japonica Group
	RM184	10	16358895	6359111	16358895	6359111	47	GR_tax:013684	Japonica Group
	RM270	12	91.3 cM	-91.3 cM				GR_tax:013682	indica cultivar-group
SecINL	RM265	1	35196573	35196681	35196573	35196681	20	GR_tax:013682	indica cultivar-group
	RM263	2	25865334	25865568	25865334	25865568	47	GR_tax:013682	indica cultivar-group
	RM162	6	24035491	24,035,615				GR_tax:013681	indica cultivar-group
	RM206	11	22014679	22014851				GR_tax:013684	Japonica Group
ThirINL	RM263	2	25865334	25865568	25865334	25865568	47	GR_tax:013684	Japonica Group
	RM168	3	28091534	28091727	28091534	28091727	21	GR_tax:013684	Japonica Group
ForINL	RM212	1	33053493	33053654	33053493	33053654	62	GR_tax:013682	indica cultivar-group
	RM208	2	35135783	35136068				GR_tax:013682	indica cultivar-group
	RM186	3	28806696	28,806,820	28806696	28,806,820	57	GR_tax:013684	Japonica Group
	RM3836	4	31626300	31626581				GR_tax:013684	Japonica Group
	RM280	4	34989558	34989727				GR_tax:013682	indica cultivar-group
	RM125	7	24.8-24.8 c	24.8-24.8 c				GR_tax:013684	Japonica Group
	RM505	7	78.16 cM	78.6 cM				GR_tax:013684	Japonica Group
	RM524	9	12924219	12924416				GR_tax:013684	Japonica Group
	RM524	9	12924219	12924416				GR_tax:013684	Japonica Group
	RM206	11	22014679	22014851				GR_tax:013684	Japonica Group
FifINL	RM212	1	33053493	33053654				GR_tax:013682	indica cultivar-group
	RM48	1	90.2 cM	191.2 cM	90.2 cM	191.2 cM	18	GR_tax:013682	indica cultivar-group
	RM542	2	12712017	12712178				GR_tax:013684	Japonica Group
	RM106	2	25141096	25141391				GR_tax:013684	Japonica Group
	RM282	3	12407382	12407510				GR_tax:013682	indica cultivar-group
	RM6314	4	18444943	18445111				GR_tax:013684	Japonica Group
	RM3836	4	31626300	31626581				GR_tax:013684	Japonica Group
