# Supplementary material for: Genome-Wide Association Analysis Unravels New Quantitative Trait Loci (QTLs) for Eight Lodging Resistance Constituent Traits in Rice (Oryza sativa L.)
Source: Genes (Basel). 2024 Jan 16;15(1):105. doi: 10.3390/genes15010105 (PMC10815206; doi:10.3390/genes15010105)
Supplement: Supplementary file 1 [file genes-15-00105-s001.zip › Table S6.xlsx]

## Sheet: Sheet1
Table S6: Favorable alleles carried by the superior parents for the 8 traits and corresponding phenotypic effect
Trait	Super parent	Locus-allele (Corresponding phenotypic effect value)
AT/S	Xudao2	(AT/S1.1)RM8095-120(0.68)	(qAT/S3.1)RM168-170(0.70)	(AT/S2.3)RM5340-140(4.93)	(AT/S11.1)RM3701-155(0.29)
	Tiejingqing	(qAT/S5)RM153-115(1.88)	(qAT/S6)RM162-305(3.02)	(AT/S11.1)RM3701-185(0.43)
	Baodao	(qAT/S2.2)RM208-175(0.19)	(AT/S1.1)RM8095-110(1.86)	(qAT/S6)RM162-220(2.25)	(qAT/S8**)RM1019-120(0.88)	(qAT/S2.2)RM184-205(0.77)
	Nannongjing4016	(qAT/S2.2)RM208-160(1.65)	(qAT/S10**)RM6061-180(0.06)	(qAT/S2.2)RM184-215(0.92)
	Yuedao37	(qAT/S3.1)RM168-180(0.69)	(qAT/S8**)RM1019-145(1.66)	(qAT/S 10.1)RM184-210(0.30)	(AT/S11.1)RM3701-135(0.29)
SD	Huaidao5hao	(qSD2.1)RM106-300(1.22)	(qSD1.1)RM48-175(0.22)	(qSD3.2**)RM7197-155(0.53)	(SD2.2)RM208-100(1.13)
	Buxienuo	(qSD2.1)RM106-330(1.15)	(qSD12.2)RM5479-170(0.36)	(SD5.2**)RM3170-155(0.90)	(qSD8.1**)RM7556-110(0.19)	(SD12.1)RM19-165(0.25)
	Zhongzuo93	(qSD2.1)RM106-210(0.20)	(qSD3.2**)RM7197-145(0.07)	(qSD8.1**)RM7556-145(0.02)
	Yuedao23	(qSD1.1)RM48-210(0.19)	(qSD3.2**)RM7197-170(0.07)	(qSD8.1**)RM7556-130(0.01)	(SD12.1)RM19-220(0.95)
	Shiluqing	(qSD12.2)RM5479-160(0.34)	(SD2.2)RM208-80(1.08)	(SD12.1)RM19-100(0.11)
PH	Aibaidao	(qPH1)RM212-120(-12.33)	(qPH3.1**)RM6266-155(-3.25)	(qPH4.1**)RM3836-100(-0.17)
	Zaoyedao	(qPH2.2**)RM5356-150(-6.54)
	Youmang429	(qPH6.1**)RM6811-160(-22.79)	(qPH3)RM168-95(-15.08)
	Wuxidao	(qPH1)RM212-135(-11.88)	(qPH3.1**)RM6266-155(-3.25)	(qPH3.1**)RM6266-145(-8.15)	(qPH4.1**)RM3836-80(-1.18)	(qPH2.3)RM336-165(-6.04)
	Hongganlizhihong	(qPH6.3**)RM7563-135(-4.56)	(qPH10**)RM6160-200(-2.06)
FirINL	C418	(FirINL1)RM48-175(0.55)	(FirINL8.2**)RM7556-115(0.53)	(qFirINL10)RM184-205(1.73)
	Hongbaodao	(FirINL1)RM48-201(0.52)	(FirINL3**)RM7197-150(0.92)	(FirINL8.2**)RM7556-100(0.96)	(qPH6.1**)RM506-120(1.49)
	Kendao20	(FirINL1)RM48-195(7.87)	(FirINL8.1**)RM1019-145(5.24)	(qFirINL10)RM184-210(0.99)	(qPH6.1**)RM506-115(1.46)
	Nannongjing1R	(FirINL3**)RM7197-170(0.58)	(FirINL3**)RM7197-145(0.29)	(qFirINL8.2)RM506-280(0.46)
SecINL	Kendao12	(qSecINL4.1**)(RM3471-155(-1.13)	(qSecINL1)RM265-140(-2.76)	(qSecINL10)RM184-215(-1.54)
	Laolaihong	(qSecINL4.1**)RM3471-140(-1.03)	(qSecINL6)RM162-315(-0.14)	(qSecINL11)RM206-135(-0.07)
	Heitouhong	(qSecINL1)RM265-120(-0.27)	(SecINL8.1**)RM1019-245(-1.26)	(SecINL8.1**)RM1019-145(-2.33)	(SecINL8.2**)RM6215-150(-0.34)
	Zhonghua3	(qSecINL4.1**)RM3471-180(-0.34)	(SecINL8.2**)RM6215-160(-0.56)	(SecINL8.2**)RM6215-165(-0.78)	(qSecINL6)RM162-300(-0.14)
ThirINL	Jianongnuo2	(qThirINL1**)RM8095-200(-2.35)	(qThirINL6**)RM6811-185(-0.22)	(qThirINL10**)RM6160-195(-1.08)	(qThirINL11.2**)RM5349-150(-1.73)
	Longjing26	(qThirINL1**)RM8095-190(-2.60)	(qThirINL6**)RM6811-200(-0.20)	(qThirINL10**)RM6160-200(-0.19)	(qThirINL11.2**)RM5349-110(-1.10)
	Zaijinjing	(qThirINL2)RM263-135(-0.63)	(qThirINL6**)RM6811-125(-0.53)	(qThirINL10**)RM6160-160(-0.56)
	Cbao	(qThirINL2)RM263-185(-0.60)	(qThirINL3.2)RM168-180(-1.51)	(qThirINL6**)RM6811-160(-0.25)	(qThirINL11.1**)RM3701-155(-0.64)
ForINL	Aijiaoluganhuang	(qForINL1.2)RM3453-225(-0.25)	(qForINL2.1**)RM5356-150(-1.77)	(qForINL4.1**)RM7563-120(-0.32)	(qForINL10**)RM6160-200(-0.84)	(qForINL12)RM309-165(-0.52)
	Yue6	(qForINL1.2)RM3453-190(-0.13)	(qForINL1.1)RM212-120(-3.63)	(qForINL3.1**)RM6266-145(-1.94)	(qForINL6.2**)RM7579-80(-0.76)	(qForINL10**)RM6160-195(-2.06)
	Longjing28	(qForINL1.1)RM212-135(-3.51)	(qForINL6.1**)RM2126-130(-0.66)	RM6811-205(-0.09	(qForINL12)RM309-170(-0.70)
	Cbao	(qForINL6.1**)RM2126-135(-1.17)	(qForINL3.1**)RM6266-155(-0.77)	(qForINL6.2**)RM7579-85(-1.08)	RM6811-145(-0.54)	(qForINL7.2)RM505-160(-0.48)
FifINL	Wuxidao	(qFifINL1.1)RM212-135(-3.47)	(qFifINL6.1**)RM7579-95(-0.32)	(qFifINL8)RM6215-145(-0.90)
	Maijieqing	(qFifINL1.1)RM212-80(-4.26)	(qFifINL2.1)RM5356-140(-0.87)	(qFifINL3)RM282-125(-0.44)	(qFifINL8)RM6215-160(-0.66)
	Cai1	(qFifINL2.1)RM5356-130(-0.24)	(qFifINL4.1**)RM6314-200(-4.39)	(qFifINL6.1)RM2126-125(-1.12)	(qFifINL7)RM505-200(-0.27)
	Yue34	(qFifINL2.2**)RM106-170(-3,03)	(qFifINL6.1)RM2126-180(-0.95)
	Yangguang200	(qFifINL2.2**)RM106-305(-0.30)	(qFifINL4.1**)RM6314-185)(-4.76)	(qFifINL6.1**)RM7579-80(-1.14)	(qFifINL8)RM6215-165(-0.79)
	**novel qTLs identified in this study
