# Supplementary material for: Genome-Wide Association Analysis Unravels New Quantitative Trait Loci (QTLs) for Eight Lodging Resistance Constituent Traits in Rice (Oryza sativa L.)
Source: Genes (Basel). 2024 Jan 16;15(1):105. doi: 10.3390/genes15010105 (PMC10815206; doi:10.3390/genes15010105)
Supplement: Supplementary file 1 [file genes-15-00105-s001.zip › Table S7.xlsx]

## Sheet: Sheet1
Table S7 Parental combinations and numbers of elite alleles after combinations predicted for the 8 traits
Trait	Parent/Parental Combination a			No. of elite alleles	Improvement
				predicted	predicted
Anti-trust/Stem	Baodao ( 5 )	x	Xudao2 (4)	8	6.23 kpa
	Baodao ( 5 )	x	Yuedao37(4)	8	4.3 kpa
	Baodao(5)	x	Tiejingqing(3)	6	5.64 kpa
	Baodao(5)	x	Nannongjing4016(3)	6	4.29 kpa
	Xudao2(4)	x	Yuedao37(4)	4	4.58 kpa
Stem diameter	Buxienuo(5)	x	Huaidao5hao(4)	8	2.98 mm
	Buxienuo(5)	x	Yuedao23(4)	8	2.04 mm
	Buxienuo(5)	x	Zhongzuo93(3)	6	1.57 mm
	Buxienuo(5)	x	Shiluqing(3)	6	2.19 mm
Plant hight	Aibaidao(5)	x	Zaoyedao(3)	6	(-)16.01 cm
	Aibaidao(5)	x	Hongganlizhihong(4)	8	(-)16.3 cm
	Wuxidao(5)	x	Zaoyedao(3)	6	(-)20.82 cm
	Wuxidao(5)	x	Hongganlizhihong(4)	8	(-)21.11 cm
FirINL	Hongbaodao(4)	x	C418(4)(3)	6	4.76 cm
	Hongbaodao(4)	x	Nannongjing1R(3)	4	4.03 cm
	Kendao20(4)	x	Hongbaodao(4)	8	11.13 cm
	Kendao20(4)	x	C418(3)	6	9.18 cm
SecINL	Heitouhong(4)	x	Kendao12(3)	6	(-)4.82 cm
	Heitouhong(4)	x	Laolaihong(3)	6	(-)2.72 cm
	Heitouhong(4)	x	Zhonghua3(4)	8	(-)3.01 cm
	Zhonghua3(4)	x	Laolaihong(3)	6	(-)1.53 cm
	Zhonghua3(4)	x	Kendao12(3)	4	(-)6.34 cm
ThirINL	Jianongnuo2(4)	x	Longjing26(4)	8	(-)4.74 cm
	Jianongnuo2(4)	x	Zaijinjing(3)	6	(-)3.55 cm
	Jianongnuo2(4)	x	Cbao(4)	6	(-)4.19 cm
	Longjing26(4)	x	Jianongnuo2(3)	6	(-)6.78 cm
ForINL	Aijiaoluganhuang(5)	x	Yue6(5)	8	(-)6.11 cm
	Cbao(5)	x	Longjing28(4)	8	(-)4.5 cm
	Longjing28(4)	x	Aijiaoluganhuang(5)	8	(-)4.33 cm
	Aijiaoluganhuang(5)	x	Cbao(5)	10	(-)3.87 cm
FifINL	Maijieqing(4)	x	Yue34(2)	2	(-)5.06 cm
	Wuxidao(3)	x	Maijieqing(4)	3	(-)5.46 cm
	Cai1(4)	x	Yue34(2)	2	(-)5 cm
	Maijieqing(4)	x	Cai1(4)	8	(-)5.11 cm
	Maijieqing(4)	x	Yangguang200(4)	6	(-)6.61 cm
	Yangguang200(4)	x	Wuxidao(3)	6	(-)5.84 cm
We use minus “-” for the traits of “PH”, “SecINL”, “ThirdINL”, “ForINL” and "FifINL" to improve the plant height by reducing the height of the plant.
a Cultivars without the corresponding combination for cross, means this cultivar possess all of the favorable alleles at all their loci combined into a single cultivar.
