# Supplementary material for: Genome-Wide Association Analysis Unravels New Quantitative Trait Loci (QTLs) for Eight Lodging Resistance Constituent Traits in Rice (Oryza sativa L.)
Source: Genes (Basel). 2024 Jan 16;15(1):105. doi: 10.3390/genes15010105 (PMC10815206; doi:10.3390/genes15010105)
Supplement: Supplementary file 1 [file genes-15-00105-s001.zip › Table S8.xlsx]

## Sheet: Sheet1
			Table S6 Information of QTLs detected for the eight traits of this study	Information of QTLs detected for the eight traits of this study
			Traites	QTLs‘ name	Markers linked	Chromosome No.	PVE%
			AT/S	qAT/S1.1	RM8095	1	4.54919
				qAT/S2.1	RM5356	2	3.93257
				qAT/S8	RM1019	8	3.93257
				qAT/S10	RM6160	10	8.33031
				qAT/S11	RM3701	11	3.66104
			SD	qSD3.2	RM3766	3	4.74392
				qSD3.3	RM7197	3	5.42599
				qSD5	RM3170	5	6.08839
				qSD8.1	RM7556	8	5.49502
			PH	qPH2.1	RM5356	2	5.39632
				qPH3.2	RM6266	3	4.37512
				qPH4.1	RM7563	4	3.504
				qPH6.1	RM6811	6	5.45085
				qPH6.2	RM2126	6	4.77654
				qPH6.3	RM5753	6	7.21334
				qPH8	RM6863	8	4.37285
				qPH9.2	RM5384	9	4.07194
				qPH10	RM6160	10	4.7305
			FirINL	qFirINL3	RM7197	3	5.27017
				qFirINL4.1	RM4835	4	4.38807
				qFirINL6	RM508	6	4.68632
				qFirINL8.1	RM1019	8	6.57761
				qFirINL8.2	RM7556	8	5.80066
			SecINL	qSedINl4.1	RM3471	4	6.35716
				qSedIN4.2	RM4835	4	5.48608
				qSedINl8.1	RM1019	8	7.95174
				qSedINl8.2	RM6215	8	7.95267
				qSedINl11.1	RM5349	11	2.31121
			ThirINL	qThirINL1	RM8095	1	4.40418
				qThirINL3.1	RM6266	3	2.70146
				qThirINL6	RM6811	6	5.5312
				qThirINL10	RM6160	10	3.42769
				qThirINL11.1	RM3701	11	4.09597
				qThirINL11.2	RM5349	11	2.37297
			ForINL	qForINL2.1	RM5356	2	5.41593
				qForINL3.1	RM6266	3	3.23257
				qForINL4.1	RM7563	4	2.55765
				qForINL6	RM2126	6	5.58704
				qForINL8	RM6863	8	5.17074
				qForINL10	RM6160	10	4.40467
			FifINL	qFifINL2.1	RM5356	2	4.26617
				qFifINL4.1	RM4835	4	2.57313
				qFifINL6.1	RM2126	6	5.90777
				qFifINL6.2	RM7579	6	2.68037
				qFifINL8	RM6215	8	7.22604
			Note: PVE represents percentage of variance explained
